# Supplementary material for: Identification of the Effects of 5-Azacytidine on Porcine Circovirus Type 2 Replication in Porcine Kidney Cells
Source: Vet Sci. 2024 Mar 20;11(3):135. doi: 10.3390/vetsci11030135 (PMC10974319; doi:10.3390/vetsci11030135)
Supplement: Supplementary file 1 [file vetsci-11-00135-s001.zip]

Archive with 1 entries (1 files):
- vetsci-2834979-supplementary.xlsx
