# Supplementary material for: Identification of the Effects of 5-Azacytidine on Porcine Circovirus Type 2 Replication in Porcine Kidney Cells
Source: Vet Sci. 2024 Mar 20;11(3):135. doi: 10.3390/vetsci11030135 (PMC10974319; doi:10.3390/vetsci11030135)
Supplement: Supplementary file 1 [file vetsci-11-00135-s001.zip › vetsci-2834979-supplementary.xlsx]

## Sheet: Table S1
Table S1 The primers of RT-qPCR
Gene	Sequence (5’ to 3’)	Product size (bp)
GAPDH	F:ACATCATCCCTGCTTCTACTGG	188
	R:CTCGGACGCCTGCTTCAC
β-actin	F:TGCGGGACATCAAGGAGAAGC	273
	R:ACAGCACCGTGTTGGCGTAGAG
CAP	F:GTTTACATAGGGGTCATAG	148
	R:TGTGCCCTTTGAATACTAC
ZO-1	F:CGGCGAAGGTAATTCAGTGT	111
	R:TCTTCTCGGTTTGGTGGTCT
Occludin	F:CAGCAGCAGTGGTAACTTGG	110
	R:CCGTCGTGTAGTCTGTCTCG
IFN-α	F:TTCTGCACTGGACTGGATC	103
	R:TCTGTGGAAGTATTTCCTCACAG
IL-16	F:AGTTGCTGGAGTTCCCGT	214
	R:GTTCCCAGGCTAGGGGTC
IL-18	F:GCAGTAACCATCTCTGTGCAGTGTA	101
	R:TCATCAATATTATCAGGAGGACTCATTT
IL-6	F:TTCACCTCTCCGGACAAAAC	122
	R:TCTGCCAGTACCTCCTTGCT
TNF-α	F:CCTACTGCACTTCGAGGTTATC	158
	R:GCATACCCACTCTGCCATT
PUMA	F:CAGCACCAGCAGCCTTTC	195
	R:GCCACCACTCCAGACCCA
IL-12	F:CAGGCCCAGGAATGTTCAAA	166
	R:CGTGGCTAGTTCAAGTGGTAAG
IFN-α	F:TTCTGCACTGGACTGGATC	103
	R:TCTGTGGAAGTATTTCCTCACAG
IFN-β	F:GCTAACAAGTGCATCCTCCAAA	124
	R:CCAGGAGCTTCTGACATGCCA
IL-1β	F:CCCAAAAGTTACCCGAAGAGG	130
	R:TCTGCTTGAGAGGTGCTGATG
BAX	F:TGCCTCAGGATGCATCTACC	199
	R:AAGTAGAAAAGCGCGACCAC
Caspase-8	F:TCTGCGGACTGGATGTGATT	165
	R:TCTGAGGTTGCTGGTCACAC
Caspase-9	F:TGCCCATACTTCCCGTCC	172
	R:GGTCCAGGTTACCGTCAG
Caspase-3	F:TGAGCATGGAAACAATACATGG	198
	R:ATTCTTGGCGAAATTCAAAGG
Bcl-2	F:AGGGCATTCAGTGACCTGAC	193
	R:CGATCCGACTCACCAATACC
CCL1	F:TGTGGCTACAGGAGGTGGACAG	238
	R:CAACTCGGGCAGGGCTTTATTCTT
CCL22	F:CCTCGTCCTCCTTGCTATGATACTTC	241
	R:CAGCCTCTGGAGAATCTTCTTCACC
IL-6	F:GCCTTCAGTCCAGTCGCCTTCT	167
	R:TTGCCGAGGATGTACTTAATGAGTTCTTC
MAP2K1	F:TGGAGGTGTGGTGTTCAAGGTCT	183
	R:ATCTCGCCATCGCTGTAGAATGC

## Sheet: Table S2
Table S2 Differentially Expression Genes (NC vs PCV2)
gene id	gene_name	BaseMean_control_NC	BaseMean_case_PCV2	log2FoldChange	p-value	q-value
GeneID:100155074,Genbank:XM_021072458.1	A1CF	103.695	1.53532	-6.08486	2.91176e-14	1.03747e-13
GeneID:403166,Genbank:XM_021092376.1	A2M	42.4812	15.5806	-1.44474	0.00597026	0.00993971
GeneID:100621190,Genbank:XM_013982052.2	A4GNT	0.288605	5.67048	4.194	0.0248025	0.0375633
GeneID:100524271,Genbank:XM_003130857.4	AAED1	855.735	415.135	-1.04351	6.49396e-21	2.99067e-20
GeneID:100737883,Genbank:XM_005667169.3	AAMDC	615.155	193.7	-1.66739	7.60953e-26	4.0275e-25
GeneID:100152525,Genbank:XM_013985342.2	AAR2	1228.86	574.853	-1.09616	4.90658e-30	2.90635e-29
GeneID:100513962,Genbank:XM_021078482.1	AASS	6228.26	2257.97	-1.4637	8.35895e-154	2.36684e-152
GeneID:397500,Genbank:NM_214263.1	ABAT	3756.03	445.032	-3.07728	0	0
GeneID:100155583,Genbank:XM_021090184.1	ABCA4	233.416	111.992	-1.05961	1.32008e-06	3.11912e-06
GeneID:396910,Genbank:XM_003130205.5	ABCB1	2808.03	1218.63	-1.20416	7.15103e-79	9.80096e-78
GeneID:100518154,Genbank:XM_003133457.5	ABCB11	75.4446	0.374111	-7.52304	1.41638e-09	4.04231e-09
GeneID:100144586,Genbank:XM_013989596.2	ABCB4	3.23332	32.0368	3.32183	2.03516e-05	4.4042e-05
GeneID:100155585,Genbank:XM_005672225.3	ABCB6	5886.82	1393.17	-2.07885	1.67577e-192	6.33434e-191
GeneID:100155346,Genbank:XM_021074072.1	ABCB9	151.285	415.071	1.45557	6.80352e-19	2.92417e-18
GeneID:110260969,Genbank:XM_021094228.1	ABCC11	0	7.94091	5.64134	0.00149834	0.00269415
GeneID:397535,Genbank:XM_021073710.1	ABCC2	4985.75	837.459	-2.57372	1.45235e-293	1.00688e-291
GeneID:100152536,Genbank:XM_021065787.1	ABCC4	7852.08	3356.07	-1.22626	1.74142e-136	4.32834e-135
GeneID:100513626,Genbank:XM_021069932.1	ABCC5	5843.76	2601.17	-1.16766	1.13908e-120	2.44246e-119
GeneID:396909,Genbank:XM_021086559.1	ABCC6	607.452	233.26	-1.38099	2.87152e-25	1.49726e-24
GeneID:100620416,Genbank:XM_021071021.1	ABCG1	1377.92	6132.15	2.1545	7.39875e-188	2.64779e-186
GeneID:100518504,Genbank:XM_013979467.2	ABCG4	30.526	81.984	1.42149	0.000209855	0.000411668
GeneID:100525041,Genbank:XM_005662672.3	ABHD1	152.714	71.9505	-1.08732	7.0115e-05	0.000144146
GeneID:100623142,Genbank:XM_021070392.1	ABHD10	833.541	393.036	-1.08453	1.37673e-22	6.66383e-22
GeneID:110257456,Genbank:XM_021078034.1	ABHD16B	32.8673	0.383831	-6.32413	2.00206e-06	4.66073e-06
GeneID:100153434,Genbank:XM_001925989.7	ABHD2	2037.23	9267.53	2.18567	0	0
GeneID:110259326,Genbank:XM_021083570.1	ABHD8	510.476	216.495	-1.23688	7.68039e-15	2.80309e-14
GeneID:100154641,Genbank:XM_021070523.1	ABI3BP	6.40921	35.8402	2.48892	0.000123883	0.000249022
GeneID:100627019,Genbank:XM_003482730.4	ABL2	4567.58	9370.26	1.03666	9.71933e-73	1.21669e-71
GeneID:100522624,Genbank:XM_021100956.1	ABLIM2	33.3794	83.7074	1.32505	0.000114507	0.000230805
GeneID:100512455,Genbank:XM_003122881.5	ABTB2	283.747	1177.56	2.05291	3.14874e-85	4.67623e-84
GeneID:100312959,Genbank:NM_001167638.1	ACAA2	4533.98	1581.52	-1.51938	4.91623e-147	1.32413e-145
GeneID:100154993,Genbank:NM_001206399.1	ACACB	68.8629	295.626	2.10133	6.06475e-23	2.9615e-22
GeneID:100157748,Genbank:XM_021073831.1	ACAD10	2077.45	1037.29	-1.00229	1.21947e-32	7.73618e-32
GeneID:100627341,Genbank:XM_021102134.1	ACAD8	1013.92	443.489	-1.19351	5.04735e-25	2.61501e-24
GeneID:396932,Genbank:XM_005670708.3	ACADS	3132.41	1499.6	-1.06271	4.2585e-70	5.17582e-69
GeneID:100154810,Genbank:XM_001926297.4	ACADSB	6235.33	2126.98	-1.55185	5.50185e-186	1.94642e-184
GeneID:100623422,Genbank:XM_021067819.1	ACAP1	79.2927	1048.26	3.72215	1.58311e-105	2.96305e-104
GeneID:100626756,Genbank:XM_003357745.4	ACBD7	18.1908	4.95142	-1.87582	0.0162371	0.0253509
GeneID:106504160,Genbank:XM_021083160.1	ACCS	0.288605	20.1837	6.02434	1.80739e-05	3.92943e-05
GeneID:100521486,Genbank:XM_021083162.1	ACCSL	17.7762	54.0264	1.6083	0.000933803	0.00171926
GeneID:613133,Genbank:NM_001083941.2	ACE	1061.06	249.982	-2.0855	4.56031e-77	6.03616e-76
GeneID:100144303,Genbank:XM_021079374.1	ACE2	1248.95	147.009	-3.0853	5.81424e-121	1.25192e-119
GeneID:100621099,Genbank:XM_003354481.4	ACHE	72.7917	349.513	2.26577	8.59677e-23	4.18207e-22
GeneID:100515346,Genbank:XM_003133759.4	ACKR3	1855.45	6730.84	1.85916	5.91361e-33	3.77787e-32
GeneID:100524951,Genbank:XM_021065729.1	ACOD1	1.45476	248.124	7.42559	3.05038e-27	1.68244e-26
GeneID:100152868,Genbank:XM_001929018.5	ACOT6	399.55	105.146	-1.92743	3.81787e-24	1.92827e-23
GeneID:100525265,Genbank:XM_013986010.2	ACOT9	993.538	2753.63	1.47038	7.25454e-103	1.31483e-101
GeneID:100516877,Genbank:XM_021069070.1	ACOX2	2770.18	1060.69	-1.38511	2.8314e-90	4.47124e-89
GeneID:100520554,Genbank:XM_021087042.1	ACOXL	273.219	71.0312	-1.9444	2.10776e-19	9.23376e-19
GeneID:100513002,Genbank:NM_001244740.1	ACP2	941.556	378.933	-1.31335	3.4599e-32	2.16822e-31
GeneID:397414,Genbank:XM_021081258.1	ACP5	6156.54	449.128	-3.77586	0	0
GeneID:397317,Genbank:XM_003126533.4	ACRBP	103.505	36.7282	-1.49179	0.00025556	0.000496976
GeneID:100522126,Genbank:XM_021084743.1	ACSL6	0.300337	10.7327	5.112	0.00123821	0.00225368
GeneID:100510957,Genbank:XM_003124561.6	ACSM2B	19662.4	60.4248	-8.34889	0	0
GeneID:100512220,Genbank:XM_021086514.1	ACSM3	112.434	14.9981	-2.91015	9.27652e-11	2.8248e-10
GeneID:100511318,Genbank:XM_003124563.6	ACSM5	81.1642	9.22996	-3.14145	7.01071e-10	2.03197e-09
GeneID:100154828,Genbank:XM_001927113.6	ACSS1	70.6927	24.1479	-1.55164	0.000243763	0.000474469
GeneID:100512104,Genbank:XM_003481763.4	ACSS3	207.571	62.5383	-1.73068	1.28141e-13	4.44083e-13
GeneID:397653,Genbank:XM_003357928.4	ACTG1	113626	446764	1.97523	0	0
GeneID:100520667,Genbank:XM_021087371.1	ACTG2	1.18962	33.6499	4.85496	2.10188e-07	5.24876e-07
GeneID:100155616,Genbank:XM_001924313.5	ACTL7A	1.40948	11.3531	2.99757	0.0213788	0.0327082
GeneID:100513412,Genbank:NM_001243061.1	ACTN1	4883.98	13903	1.50942	5.92933e-188	2.1318e-186
GeneID:396738,Genbank:NM_001134343.1	ACTR3	4271.6	8804.02	1.04354	3.76229e-123	8.26207e-122
GeneID:100152307,Genbank:XM_001927798.7	ACVR1	1095.67	3076.57	1.48998	1.28905e-110	2.50676e-109
GeneID:100625920,Genbank:XM_021077978.1	ADA	89.3268	185.899	1.05576	2.56007e-06	5.91256e-06
GeneID:100155388,Genbank:XM_005659689.3	ADAL	904.658	327.658	-1.46498	4.52534e-35	3.05643e-34
GeneID:100525073,Genbank:XM_021066856.1	ADAM11	1341.05	311.339	-2.10673	2.86392e-97	4.84953e-96
GeneID:397343,Genbank:XM_021085854.1	ADAM17	1462.07	2943.52	1.00945	1.209e-63	1.33987e-62
GeneID:100152711,Genbank:XM_005670435.3	ADAM28	840.079	1910.18	1.1855	5.17348e-48	4.4959e-47
GeneID:100738366,Genbank:XM_021077387.1	ADAM33	752.28	300.353	-1.32491	2.21657e-25	1.16085e-24
GeneID:100525189,Genbank:XM_021074731.1	ADAM5	82.3191	20.8838	-1.97672	1.14365e-05	2.528e-05
GeneID:100156146,Genbank:XM_021073932.1	ADAM8	41.0854	307.468	2.90115	8.98073e-36	6.1489e-35
GeneID:397344,Genbank:XM_001925664.5	ADAM9	6179.97	24751.4	2.00193	0	0
GeneID:100624519,Genbank:NM_001246250.1	ADAMTS10	57.5156	116.501	1.02042	0.000602174	0.00113214
GeneID:100153539,Genbank:XM_013990433.2	ADAMTS14	3003.1	516.871	-2.53872	2.37956e-209	1.0024e-207
GeneID:100518325,Genbank:XM_003130081.4	ADAMTS15	1185.81	93.9556	-3.65842	5.2613e-141	1.34892e-139
GeneID:100519115,Genbank:XM_021076731.1	ADAMTS16	0.854909	9.8839	3.52217	0.00916483	0.0148318
GeneID:100157276,Genbank:XM_003481414.4	ADAMTS4	6.20232	555.159	6.49736	9.48147e-25	4.86665e-24
GeneID:100513765,Genbank:XM_021076778.1	ADAMTS6	381.343	136.962	-1.47714	8.56471e-17	3.38559e-16
GeneID:100518855,Genbank:XM_003130083.4	ADAMTS8	1.16656	31.7449	4.77757	5.92336e-07	1.43288e-06
GeneID:100520218,Genbank:XM_003132298.6	ADAMTS9	5215.35	553.95	-3.2352	0	0
GeneID:100514576,Genbank:XM_005663500.3	ADAMTSL4	499.974	12191.5	4.6089	0	0
GeneID:100337675,Genbank:XM_021066061.1	ADAP2	151.887	69.9884	-1.11728	8.54266e-05	0.000174142
GeneID:100523784,Genbank:XM_021089756.1	ADAR	2669.31	9148.25	1.77727	1.57261e-202	6.36456e-201
GeneID:100514402,Genbank:XM_021087776.1	ADCY3	1352.35	3243.45	1.2624	1.20355e-57	1.2298e-56
GeneID:100152067,Genbank:XM_001927556.7	ADCY4	170.317	677.625	1.99262	9.03261e-48	7.83198e-47
GeneID:100522613,Genbank:XM_021091586.1	ADCY6	3474.42	1562.07	-1.15295	1.63186e-63	1.80591e-62
GeneID:100620994,Genbank:XM_021094204.1	ADCY7	1039.39	2517.52	1.2767	6.22572e-64	6.93941e-63
GeneID:100511793,Genbank:XM_021078469.1	ADCYAP1R1	0.300337	15.6623	5.65788	0.000116321	0.000234402
GeneID:100520965,Genbank:XM_021095791.1	ADGRB2	34.7105	103.329	1.57192	5.15231e-06	1.16352e-05
GeneID:100736874,Genbank:XM_021072216.1	ADGRD1	2.0789	18.0241	3.13509	0.00158553	0.00284399
GeneID:100158176,Genbank:XM_021098135.1	ADGRF1	1648.87	3668.99	1.15428	3.06815e-63	3.37846e-62
GeneID:100621059,Genbank:XM_013996166.2	ADGRF2	4.15779	18.7232	2.184	0.0155883	0.0243996
GeneID:100620961,Genbank:XM_003354824.4	ADGRF4	1.67503	17.1689	3.33451	0.0017979	0.0032078
GeneID:100152930,Genbank:XM_013978015.2	ADGRF5	97.397	238.191	1.29255	4.19648e-08	1.09627e-07
GeneID:100515029,Genbank:XM_021093332.1	ADGRG1	11156.2	2681.01	-2.05707	0	0
GeneID:100157214,Genbank:XM_021080654.1	ADGRG2	106.707	633.022	2.56591	1.40231e-53	1.35499e-52
GeneID:102160124,Genbank:XM_021070565.1	ADGRG7	185.842	30.8736	-2.58914	2.1773e-19	9.53301e-19
GeneID:100514215,Genbank:XM_021083697.1	ADGRL1	1470.56	642.247	-1.19497	1.73555e-26	9.34573e-26
GeneID:100524685,Genbank:XM_021096393.1	ADGRL2	9948.28	4354.08	-1.19209	2.41813e-143	6.30426e-142
GeneID:100624115,Genbank:XM_021100590.1	ADGRL3	1607.15	507.644	-1.66276	4.13384e-80	5.75241e-79
GeneID:100519889,Genbank:XM_021085372.1	ADGRV1	2252.33	527.773	-2.09397	5.0482e-122	1.09614e-120
GeneID:100513366,Genbank:NM_001315670.1	ADH4	180.714	68.9837	-1.38945	4.26277e-08	1.11265e-07
GeneID:100521620,Genbank:XM_003125603.4	ADHFE1	1533.74	172.032	-3.15593	2.12532e-115	4.32903e-114
GeneID:100626434,Genbank:NM_001243698.1	ADI1	2868.47	1173.42	-1.28934	8.54974e-85	1.26005e-83
GeneID:397195,Genbank:NM_214107.1	ADM	920.169	5940.72	2.69169	0	0
GeneID:503661,Genbank:XM_003483462.4	ADORA2A	5.82068	33.1319	2.51497	6.91877e-05	0.000142315
GeneID:606745,Genbank:XM_021066285.1	ADORA2B	701.3	2966.82	2.08183	8.69553e-159	2.56063e-157
GeneID:100153158,Genbank:XM_021068217.1	ADPRH	1886.65	841.558	-1.16441	3.54742e-52	3.35022e-51
GeneID:100519931,Genbank:XM_021076921.1	ADRA1B	1.77897	18.0304	3.3603	0.00121854	0.00221918
GeneID:397357,Genbank:XM_021081158.1	ADRB2	7.65692	184.083	4.57093	2.4991e-30	1.48944e-29
GeneID:100522448,Genbank:NM_001253821.1	AFAP1	440.931	1269.12	1.5253	3.61816e-54	3.52247e-53
GeneID:100152203,Genbank:XM_001927332.7	AGA	724.918	346.895	-1.06344	9.14817e-21	4.19178e-20
GeneID:100514151,Genbank:XM_021083064.1	AGBL2	1241.65	564.342	-1.1377	1.97476e-30	1.17967e-29
GeneID:100524964,Genbank:XM_021079175.1	AGBL3	760.407	289.243	-1.39432	2.36411e-31	1.45094e-30
GeneID:396591,Genbank:XM_013977655.2	AGER	3.17507	15.5471	2.29297	0.0218951	0.0334485
GeneID:100514569,Genbank:XM_005661910.3	AGFG2	2595.09	563.158	-2.2046	2.92429e-129	6.77803e-128
GeneID:100519548,Genbank:XM_005665032.3	AGMAT	446.056	90.5333	-2.30104	1.60322e-35	1.09237e-34
GeneID:100155245,Genbank:NM_001194975.1	AGO2	944.264	3187.6	1.75529	1.49757e-157	4.33565e-156
GeneID:100499507,Genbank:XM_021093286.1	AGO4	2092.75	1044.24	-1.00304	3.78167e-39	2.74998e-38
GeneID:100156632,Genbank:XM_021097343.1	AGPAT4	480.875	1473.68	1.61618	8.89062e-70	1.07048e-68
GeneID:100621139,Genbank:XM_021095177.1	AGRN	21877.9	46907.8	1.10042	2.58031e-177	8.65329e-176
GeneID:100517616,Genbank:XM_003133834.5	AGXT	615.94	41.6059	-3.88799	2.76729e-86	4.15362e-85
GeneID:100513890,Genbank:NM_001244884.1	AGXT2	8.9375	0.387236	-4.44546	0.00753138	0.0123147
GeneID:106504153,Genbank:XM_013994215.2	AHNAK	29123.8	90402.7	1.63419	0	0
GeneID:100624847,Genbank:XM_021077068.1	AHRR	947.118	2189.81	1.20939	3.33207e-63	3.66647e-62
GeneID:110260004,Genbank:XM_021087503.1	AHSA2	274.974	571.802	1.05613	3.27223e-16	1.26062e-15
GeneID:397585,Genbank:XM_005652369.3	AHSG	91.2649	8.70906	-3.38366	2.81129e-12	9.22185e-12
GeneID:100624075,Genbank:XM_003353688.4	AIF1L	2741.25	1339.33	-1.03342	3.54202e-58	3.65307e-57
GeneID:100151943,Genbank:XM_021072473.1	AIG1	760.473	279.477	-1.44451	2.58521e-31	1.58412e-30
GeneID:100621659,Genbank:XM_021069857.1	AIRE	29.0933	222.394	2.93966	1.66739e-26	8.98181e-26
GeneID:100626166,Genbank:XM_021099246.1	AJUBA	2393.39	966.923	-1.30757	4.26026e-77	5.64868e-76
GeneID:100620859,Genbank:XM_021095843.1	AK2	7050.17	3158.59	-1.15846	2.00283e-124	4.43608e-123
GeneID:733697,Genbank:XM_003127921.6	AK5	57.8505	22.9327	-1.33511	0.00128866	0.00234191
GeneID:100152573,Genbank:XM_021099677.1	AK7	458.602	186.164	-1.30072	5.08498e-18	2.10817e-17
GeneID:102167403,Genbank:XM_021070832.1	AK8	369.122	181.558	-1.02415	6.61154e-09	1.81199e-08
GeneID:102166322,Genbank:XM_021091050.1	AK9	65.7399	14.159	-2.21692	5.3029e-07	1.28701e-06
GeneID:100152595,Genbank:XM_001927265.7	AKAP12	12256.2	4460.84	-1.45807	4.66269e-137	1.16454e-135
GeneID:100153149,Genbank:XM_021087791.1	AKAP2	957.98	3643.99	1.92797	6.36183e-178	2.14279e-176
GeneID:100153460,Genbank:XM_021099926.1	AKAP5	236.919	43.3661	-2.4477	2.38236e-22	1.14418e-21
GeneID:100523651,Genbank:XM_021088003.1	AKAP7	165.36	389.754	1.23603	4.2217e-14	1.4949e-13
GeneID:100152364,Genbank:XM_003480581.4	AKNA	151.955	330.79	1.12315	5.45058e-09	1.50207e-08
GeneID:100519308,Genbank:XM_021090095.1	AKNAD1	165.226	388.499	1.2334	1.22611e-13	4.25395e-13
GeneID:396816,Genbank:XM_021078497.1	AKR1B1	4328.48	9872.13	1.18958	3.20407e-96	5.37838e-95
GeneID:733634,Genbank:XM_013980353.2	AKR1C1	137.603	18.3491	-2.90883	4.51244e-16	1.72979e-15
GeneID:654406,Genbank:NM_001038626.2	AKR1CL1	3884.6	9288.04	1.25737	6.89024e-169	2.20545e-167
GeneID:100513811,Genbank:XM_021063994.1	AKT3	1019.38	2131.76	1.06419	8.80384e-45	7.21672e-44
GeneID:100517137,Genbank:XM_021064911.1	ALDH1A1	50487.8	128384	1.34646	0	0
GeneID:102162530,Genbank:XM_021098574.1	ALDH1A3	0.577623	11.5738	4.32434	0.00426593	0.00725137
GeneID:100156278,Genbank:XM_003353586.5	ALDH1B1	2080.4	558.217	-1.89809	6.41878e-105	1.19129e-103
GeneID:100820830,Genbank:NM_001252213.1	ALDH4A1	5038.36	1414.98	-1.83185	1.33842e-190	4.98603e-189
GeneID:100153301,Genbank:XM_005656399.3	ALDH6A1	2354.54	819.667	-1.52217	7.48059e-83	1.07282e-81
GeneID:100738255,Genbank:XM_021087621.1	ALDH8A1	34.8908	0.757943	-5.51581	2.32402e-06	5.3859e-06
GeneID:110260081,Genbank:XM_021087997.1	ALDOA	34633.9	70263.7	1.02062	3.38833e-87	5.17113e-86
GeneID:100515523,Genbank:XM_021066854.1	ALDOB	4920.26	251.445	-4.29036	0	0
GeneID:100512013,Genbank:NM_001243928.1	ALDOC	2161.1	9903.13	2.19654	9.0543e-253	4.99927e-251
GeneID:100524193,Genbank:XM_013995667.2	ALG1	425.861	201.478	-1.07991	2.956e-13	1.00949e-12
GeneID:100525643,Genbank:XM_005664001.3	ALG10	1128.73	513.942	-1.13489	5.65549e-33	3.61596e-32
GeneID:100518423,Genbank:XM_021087669.1	ALK	17.9244	291.649	4.02601	1.16362e-47	1.00557e-46
GeneID:100514832,Genbank:XM_021088413.1	ALLC	0	4.20369	4.72205	0.026811	0.0403561
GeneID:100620614,Genbank:XM_003483092.4	ALOX12	0.577623	9.79202	4.08686	0.00856646	0.0139217
GeneID:100526246,Genbank:XM_021067856.1	ALOX12B	14.1738	64.6378	2.19009	2.9057e-05	6.19702e-05
GeneID:396971,Genbank:NM_213931.1	ALOX15	0	8.76398	5.78247	0.000639636	0.00120039
GeneID:100156205,Genbank:XM_021072736.1	ALOX5	103.6	48.8409	-1.0847	0.000583687	0.00109926
GeneID:397392,Genbank:XM_021065157.1	ALOX5AP	12.2567	51.3349	2.06975	0.00126272	0.00229639
GeneID:100511043,Genbank:XM_021067857.1	ALOXE3	13.6058	84.2976	2.63381	3.2922e-11	1.02471e-10
GeneID:110261548,Genbank:XM_021098900.1	ALPK3	13.9284	186.682	3.74966	2.22309e-31	1.36711e-30
GeneID:100170147,Genbank:XM_021097682.1	ALPL	959.648	196.291	-2.29022	6.23532e-68	7.36425e-67
GeneID:397593,Genbank:XM_021083336.1	AMBP	280.134	130.654	-1.10096	1.05477e-08	2.86083e-08
GeneID:100514767,Genbank:XM_005663589.3	AMIGO1	1512	237.315	-2.67139	2.35701e-147	6.38167e-146
GeneID:100152349,Genbank:XM_005664161.3	AMIGO2	16951.8	7145.27	-1.24627	2.58812e-138	6.52729e-137
GeneID:110260713,Genbank:XM_021092088.1	AMN1	564.183	231.882	-1.28227	5.29863e-18	2.19557e-17
GeneID:100158213,Genbank:XM_021080791.1	AMOT	4822.21	1956.05	-1.30158	5.54327e-120	1.18369e-118
GeneID:100513610,Genbank:XM_005667237.3	AMOTL1	102.918	291.565	1.50164	1.13279e-12	3.78166e-12
GeneID:100101472,Genbank:XM_005655414.3	AMPD1	19.2509	80.6827	2.06552	0.000175266	0.000347164
GeneID:100620914,Genbank:XM_013994571.2	AMPD3	1750.58	4588.28	1.39044	1.04004e-97	1.77082e-96
GeneID:100626324,Genbank:NM_001244203.1	AMPH	104.547	27.8788	-1.90709	1.99689e-08	5.32092e-08
GeneID:396679,Genbank:XM_021068508.1	AMT	257.406	25.8615	-3.31252	2.90815e-30	1.7319e-29
GeneID:397397,Genbank:XM_021088711.1	AMY2	29.2206	5.66027	-2.361	0.00172645	0.00308743
GeneID:100152087,Genbank:XM_001929287.5	ANAPC5	1478.49	673.099	-1.13507	7.23107e-39	5.2215e-38
GeneID:733639,Genbank:XM_021098367.1	ANG	42.8065	172.253	2.0068	3.59787e-12	1.17472e-11
GeneID:397628,Genbank:NM_001038644.1	ANGPTL4	429.882	1472.14	1.7762	4.68566e-06	1.06124e-05
GeneID:100157679,Genbank:XM_021078313.1	ANK1	21.9665	434.824	4.30902	5.91086e-77	7.8171e-76
GeneID:100154687,Genbank:XM_005671012.3	ANK3	5403.28	2329.64	-1.21398	1.9869e-99	3.46308e-98
GeneID:100518825,Genbank:XM_013994918.2	ANKDD1B	23.3093	5.35178	-2.12427	0.00362402	0.00621502
GeneID:100624458,Genbank:XM_003359727.5	ANKH	945.218	15785	4.06194	0	0
GeneID:100620785,Genbank:XM_021083569.1	ANKLE1	75.6383	34.6877	-1.12394	0.00144674	0.00260744
GeneID:100526143,Genbank:XM_021075943.1	ANKMY1	273.485	116.56	-1.231	1.37628e-10	4.14035e-10
GeneID:396959,Genbank:XM_021072076.1	ANKRD1	50.7612	1333.35	4.71933	5.74021e-148	1.55691e-146
GeneID:100152630,Genbank:XM_001928460.6	ANKRD22	252.095	927.533	1.87884	7.08665e-63	7.73726e-62
GeneID:100522737,Genbank:XM_021091670.1	ANKRD33	1.72072	38.9521	4.4944	1.48103e-08	3.97926e-08
GeneID:100153642,Genbank:XM_013984052.2	ANKRD37	242.146	1549.21	2.67963	2.97994e-96	5.00759e-95
GeneID:100739578,Genbank:XM_021087391.1	ANKRD53	151.361	15.2522	-3.3102	5.24184e-21	2.41835e-20
GeneID:100520647,Genbank:XM_021076744.1	ANKRD55	75.0931	30.9251	-1.27917	0.000975642	0.00179372
GeneID:100627919,Genbank:XM_021097815.1	ANKRD63	76.851	12.1417	-2.65795	1.54862e-08	4.15581e-08
GeneID:100155360,Genbank:XM_013978006.2	ANKRD66	1.79029	24.315	3.79201	6.02129e-05	0.000124701
GeneID:100525512,Genbank:XM_003124558.6	ANKS4B	2157.37	192.766	-3.48459	8.05539e-194	3.07497e-192
GeneID:100152629,Genbank:XM_013993702.2	ANKS6	1918.76	650.993	-1.55956	1.82651e-82	2.60978e-81
GeneID:100738137,Genbank:XM_021082678.1	ANO1	58.1539	1061.84	4.1849	3.73606e-147	1.00978e-145
GeneID:100519534,Genbank:XM_013987284.2	ANO3	525.949	244.509	-1.1048	4.02452e-12	1.31043e-11
GeneID:110256996,Genbank:XM_021075267.1	ANO7	35.4382	14.9437	-1.24759	0.0300925	0.0449108
GeneID:100627366,Genbank:XM_021082538.1	ANO9	593.143	259.383	-1.19345	8.29655e-17	3.28126e-16
GeneID:397520,Genbank:XM_005653524.3	ANPEP	978.628	408.283	-1.26068	1.37513e-23	6.86011e-23
GeneID:100513853,Genbank:XM_003125066.6	ANTXR1	1580.44	765.775	-1.04506	1.00054e-36	6.96462e-36
GeneID:100514416,Genbank:XM_003129371.6	ANTXR2	1798.14	4565.96	1.34466	6.32318e-105	1.17496e-103
GeneID:100518337,Genbank:XM_021074254.1	ANTXRL	33.2526	8.08769	-2.04368	0.00421452	0.00716872
GeneID:396942,Genbank:NM_001163998.1	ANXA1	14793.8	49924.4	1.75479	0	0
GeneID:100627945,Genbank:XM_003359068.3	ANXA10	0.300337	19.0755	5.94253	3.8542e-05	8.12351e-05
GeneID:100155380,Genbank:XM_013996500.2	ANXA13	5105.93	59014.3	3.53112	0	0
GeneID:406192,Genbank:XM_005659537.2	ANXA2	34066.7	106294	1.64166	0	0
GeneID:100521982,Genbank:XM_003129218.5	ANXA5	9167.82	26460.7	1.52929	0	0
GeneID:100515934,Genbank:XM_005672613.3	ANXA6	5687.35	12309.7	1.11391	2.20041e-174	7.25336e-173
GeneID:100155930,Genbank:XM_021071957.1	ANXA8	15596.3	57326.8	1.87802	0	0
GeneID:100517436,Genbank:XM_003134553.4	AOC1	95.9194	15.2595	-2.65144	2.14361e-08	5.70399e-08
GeneID:100520513,Genbank:XM_003131393.4	AOC2	23.5726	51.5578	1.13209	0.0106444	0.0170549
GeneID:100624239,Genbank:XM_021086258.1	AP1S1	1557.55	5310.27	1.76974	3.77737e-245	1.99311e-243
GeneID:100525135,Genbank:XM_005657653.3	AP3M2	677.539	316.124	-1.09991	1.33716e-18	5.6808e-18
GeneID:100154615,Genbank:XM_021098033.1	AP4S1	572.076	127.465	-2.16459	1.20026e-34	7.99487e-34
GeneID:100524719,Genbank:XM_021077709.1	AP5S1	309.269	127.051	-1.28278	1.06199e-11	3.39431e-11
GeneID:100514179,Genbank:XM_003130751.6	APBB1IP	140.491	67.479	-1.05711	9.75689e-05	0.000197955
GeneID:100514856,Genbank:XM_021101154.1	APBB2	12369.6	5707.49	-1.11597	2.72462e-129	6.33424e-128
GeneID:100626308,Genbank:XM_021096050.1	APCDD1	7.9019	29.8835	1.91052	0.00968208	0.0156133
GeneID:100625006,Genbank:XM_003360446.4	APLN	588.353	1482.22	1.33344	6.73323e-49	5.97565e-48
GeneID:100126835,Genbank:XM_021063158.1	APLP2	193216	89826.8	-1.105	0	0
GeneID:397681,Genbank:NM_214388.1	APOA4	8.01633	446.715	5.79124	3.13633e-73	3.94851e-72
GeneID:100523371,Genbank:NM_001315684.1	APOB	72.1854	31.6826	-1.18861	0.00261932	0.00458033
GeneID:100512412,Genbank:XM_013988403.2	APOBEC1	11.873	75.9967	2.68072	3.85643e-10	1.13606e-09
GeneID:100518202,Genbank:XM_001928899.6	APOBEC2	7.93353	32.0603	2.01815	0.0276348	0.0415154
GeneID:102163208,Genbank:XM_021088037.1	APOBR	60.89	1338.34	4.45404	1.7951e-213	7.73045e-212
GeneID:100522100,Genbank:XM_005668662.3	APOH	24.1821	111.824	2.21322	2.86155e-08	7.54297e-08
GeneID:407773,Genbank:XM_021078524.1	AQP1	1167.01	5328.88	2.19112	1.87452e-245	9.92467e-244
GeneID:100127151,Genbank:NM_001112682.1	AQP11	288.383	74.0304	-1.96224	4.17507e-20	1.87799e-19
GeneID:100147810,Genbank:XM_021090895.1	AQP2	1.45476	25.6405	4.14692	1.27253e-05	2.80167e-05
GeneID:100126235,Genbank:NM_001110172.1	AQP3	277.798	25.1594	-3.46386	2.25174e-30	1.34253e-29
GeneID:100145893,Genbank:XM_021090894.1	AQP6	70.6585	12.9259	-2.44757	2.11299e-07	5.2731e-07
GeneID:100127152,Genbank:NM_001112683.1	AQP8	32.6871	9.53894	-1.77612	0.00232301	0.00408854
GeneID:100511767,Genbank:XM_021102283.1	ARAP1	2211.63	4957.32	1.16456	2.44257e-114	4.92977e-113
GeneID:100511744,Genbank:XM_003124002.4	ARAP3	705.919	2748.75	1.96091	9.96657e-156	2.85869e-154
GeneID:110260202,Genbank:XM_021088786.1	ARC	34.4533	88.4216	1.36413	0.000287305	0.000555356
GeneID:397668,Genbank:NM_214376.1	AREG	148.428	1418.5	3.25586	2.1868e-179	7.44667e-178
GeneID:397115,Genbank:XM_021082747.1	ARG1	81.973	12812.5	7.28967	1.63279e-213	7.0511e-212
GeneID:100155893,Genbank:XM_001928679.5	ARG2	568.178	4234.81	2.89876	0	0
GeneID:100521464,Genbank:XM_021100659.1	ARHGAP10	940.416	2080.12	1.14601	5.59709e-32	3.49197e-31
GeneID:100525547,Genbank:XM_021088430.1	ARHGAP18	4803.77	9969.57	1.05348	4.93211e-131	1.1767e-129
GeneID:100522450,Genbank:XM_021100782.1	ARHGAP24	924.307	183.883	-2.32848	8.83164e-62	9.49494e-61
GeneID:100514401,Genbank:XM_021087416.1	ARHGAP25	29.7651	129.447	2.12212	4.3914e-11	1.35728e-10
GeneID:100158101,Genbank:XM_021089545.1	ARHGAP30	31.9244	488.928	3.94236	4.81164e-78	6.47978e-77
GeneID:100520910,Genbank:XM_021097107.1	ARHGAP33	239.867	115.261	-1.05767	1.77678e-07	4.45636e-07
GeneID:100523659,Genbank:XM_003135484.5	ARHGAP4	384.546	824.311	1.10039	6.28216e-25	3.24173e-24
GeneID:100520977,Genbank:XM_021067892.1	ARHGAP44	47.7752	113.035	1.24406	0.00174524	0.00311924
GeneID:100518732,Genbank:XM_013997657.2	ARHGAP9	121.08	286.357	1.24102	1.3025e-10	3.92528e-10
GeneID:110259957,Genbank:XM_021086943.1	ARHGDIG	22.3259	155.274	2.80155	1.91528e-19	8.40247e-19
GeneID:100625324,Genbank:XM_003356134.4	ARHGEF16	3379.15	1546.57	-1.12737	2.96317e-53	2.84185e-52
GeneID:100511004,Genbank:XM_021083927.1	ARHGEF18	3219.29	1503.28	-1.09857	2.90726e-67	3.39217e-66
GeneID:100521628,Genbank:XM_021095415.1	ARHGEF19	173.604	462.361	1.41371	7.78315e-16	2.95355e-15
GeneID:100739092,Genbank:XM_021087591.1	ARHGEF33	14.935	2.3132	-2.69552	0.0117554	0.0187204
GeneID:110257086,Genbank:XM_021075746.1	ARHGEF4	62.4268	493.781	2.98789	2.53854e-54	2.47921e-53
GeneID:100513359,Genbank:XM_021095630.1	ARID1A	6051.2	2931.54	-1.0456	1.84329e-84	2.70886e-83
GeneID:100622803,Genbank:XM_013994805.2	ARID3A	1104.19	3394.76	1.62051	1.20343e-130	2.85354e-129
GeneID:100521805,Genbank:XM_021099056.1	ARID3B	166.945	557.789	1.74088	1.60922e-31	9.94747e-31
GeneID:100524615,Genbank:XM_021087092.1	ARID5A	300.798	1170.6	1.96187	1.53929e-44	1.2558e-43
GeneID:100624464,Genbank:XM_003354188.4	ARL10	957.611	371.313	-1.36618	2.52832e-34	1.67472e-33
GeneID:100514255,Genbank:NM_001244315.1	ARL4C	727.297	7993.46	3.45845	1.50593e-40	1.13128e-39
GeneID:100516931,Genbank:XM_003131378.4	ARL4D	397.868	41.3125	-3.26984	1.4521e-47	1.25206e-46
GeneID:100627052,Genbank:XM_005668272.3	ARL5B	625.241	1321.64	1.07998	3.86637e-27	2.12341e-26
GeneID:100624255,Genbank:XM_003358869.4	ARL6	1080.19	451.923	-1.25739	2.97155e-35	2.01227e-34
GeneID:100624343,Genbank:XM_021064533.1	ARL8A	898.39	2026.52	1.17318	3.9679e-51	3.69096e-50
GeneID:100519629,Genbank:XM_021074827.1	ARMC9	561.396	270.377	-1.05408	6.217e-15	2.27868e-14
GeneID:100521421,Genbank:XM_003135252.4	ARMCX3	6.16753	32.5154	2.40765	0.000332258	0.000638338
GeneID:110257665,Genbank:XM_021079820.1	ARMCX4	20.6597	4.16091	-2.30517	0.00717802	0.0117817
GeneID:100625791,Genbank:XM_021092159.1	ARNTL2	1739.64	12404.6	2.83453	0	0
GeneID:100174964,Genbank:XM_021085573.1	ARPC1B	2407.21	5876.74	1.28762	4.38537e-158	1.27439e-156
GeneID:100153175,Genbank:NM_001190239.1	ARPC2	6061.31	18877.3	1.6391	0	0
GeneID:100519298,Genbank:XM_003123504.4	ARRDC2	852.663	3153.7	1.88736	5.70323e-151	1.59443e-149
GeneID:102158016,Genbank:XM_021084478.1	ARSB	1556.48	587.466	-1.4055	4.1525e-39	3.01256e-38
GeneID:100627778,Genbank:XM_021079485.1	ARSE	4.40029	22.1315	2.33981	0.00278879	0.00485472
GeneID:100521576,Genbank:XM_021066718.1	ARSG	483.546	32.497	-3.8957	1.07752e-14	3.90676e-14
GeneID:100525416,Genbank:XM_003129615.5	ART1	0	5.02045	4.9769	0.022345	0.0340819
GeneID:100627139,Genbank:XM_021080129.1	ARX	16.4705	1.92305	-3.10443	0.00298422	0.00517162
GeneID:100157065,Genbank:XM_021072693.1	ASAH2	1223.4	249.848	-2.29124	9.65283e-83	1.38307e-81
GeneID:100626125,Genbank:XM_021095526.1	ASAP3	369.275	748.659	1.01988	1.22811e-18	5.22469e-18
GeneID:100623561,Genbank:XM_021076279.1	ASB1	2406.27	1121.44	-1.10155	3.59485e-59	3.75263e-58
GeneID:100517911,Genbank:XM_013980331.2	ASB13	1563.94	759.393	-1.04213	2.28429e-32	1.43557e-31
GeneID:110256252,Genbank:XM_021068998.1	ASB14	49.4204	17.6777	-1.48452	0.0165249	0.0257432
GeneID:100513190,Genbank:XM_021079195.1	ASB15	193.752	59.3753	-1.70509	7.27298e-09	1.99009e-08
GeneID:100153068,Genbank:XM_021099651.1	ASB2	6.37401	247.089	5.27865	6.35853e-15	2.33e-14
GeneID:100523325,Genbank:XM_003130156.5	ASB4	276.031	129.967	-1.08735	1.929e-08	5.14356e-08
GeneID:100192434,Genbank:NM_001137625.1	ASF1B	852.01	398.846	-1.09509	1.28629e-20	5.85746e-20
GeneID:100625649,Genbank:NM_001244458.1	ASGR1	2.92125	19.4126	2.74013	0.00273553	0.00477006
GeneID:100739379,Genbank:XM_013981301.2	ASGR2	9.71359	52.6675	2.43311	1.18123e-06	2.80045e-06
GeneID:100517467,Genbank:XM_021091640.1	ASIC1	3.52233	22.5776	2.69037	0.00106912	0.00195929
GeneID:100625143,Genbank:XM_013990732.2	ASIC3	25.4104	249.052	3.2957	1.51632e-05	3.31434e-05
GeneID:100312961,Genbank:NM_001167640.1	ASNS	3129.68	12640.9	2.01425	0	0
GeneID:414411,Genbank:XM_003353686.4	ASS1	11.5835	74.7742	2.69314	3.6803e-10	1.08522e-09
GeneID:100626830,Genbank:XM_005661343.3	ATCAY	12.1599	1.90653	-2.67188	0.0158337	0.0247561
GeneID:100738612,Genbank:XM_021063853.1	ATF3	1630.5	10504.6	2.68818	0	0
GeneID:100144302,Genbank:XM_021090887.1	ATF4	7020.2	22981.5	1.7109	0	0
GeneID:100462744,Genbank:XM_005661528.3	ATG10	254.483	104.454	-1.28392	5.83148e-10	1.70007e-09
GeneID:100462717,Genbank:XM_021077546.1	ATG2A	2852.07	9997.81	1.80981	0	0
GeneID:100155182,Genbank:NM_001190275.1	ATG9A	5698.68	2211.09	-1.36577	1.78726e-115	3.65006e-114
GeneID:100462720,Genbank:XM_021078468.1	ATG9B	15.2905	118.96	2.95946	1.39966e-14	5.04518e-14
GeneID:100158193,Genbank:XM_021101558.1	ATL1	138.926	54.5347	-1.34812	1.94759e-06	4.53733e-06
GeneID:100515497,Genbank:XM_003129319.4	ATOH1	37.7455	2.30299	-4.03924	2.7133e-06	6.24779e-06
GeneID:100626997,Genbank:XM_021076903.1	ATP10B	46.2118	14.1843	-1.70496	0.0014842	0.00267122
GeneID:100736901,Genbank:XM_021070069.1	ATP13A3	2623.17	5691.11	1.11722	3.50496e-71	4.32801e-70
GeneID:396828,Genbank:NM_001171541.1	ATP1A2	2.55258	49.9272	4.27373	6.49e-10	1.88529e-09
GeneID:100737094,Genbank:XM_021091907.1	ATP23	634.19	311.591	-1.02547	5.96727e-14	2.09954e-13
GeneID:100516962,Genbank:XM_021085681.1	ATP2A1	127.884	491.982	1.94372	0.025222	0.0381576
GeneID:100514770,Genbank:XM_003126826.3	ATP2C2	4.90794	22.2083	2.1776	0.00371328	0.0063574
GeneID:100519402,Genbank:XM_021078735.1	ATP6V0A4	0.277286	14.1561	5.51174	0.000235597	0.000459658
GeneID:100521494,Genbank:XM_003125581.4	ATP6V0D2	195.783	1036.71	2.40453	1.42101e-81	2.01734e-80
GeneID:100523368,Genbank:XM_021087392.1	ATP6V1B1	4396.75	871.789	-2.33454	3.23661e-283	2.12025e-281
GeneID:100154942,Genbank:XM_021088561.1	ATP6V1C1	2433.61	4921.09	1.016	1.77915e-82	2.54446e-81
GeneID:100512277,Genbank:XM_021087845.1	ATP6V1C2	46.1544	408.1	3.14798	2.80207e-42	2.18127e-41
GeneID:100153006,Genbank:XM_021100031.1	ATP8B1	3085.95	7576.71	1.29599	5.39804e-78	7.26316e-77
GeneID:100513137,Genbank:XM_021084219.1	ATP8B3	295.982	1892.35	2.67746	1.01462e-137	2.55472e-136
GeneID:100154720,Genbank:XM_021095810.1	ATP8B4	109.897	18.3121	-2.58499	4.57764e-12	1.48583e-11
GeneID:100524092,Genbank:XM_003482091.4	ATPAF1	3188.9	1485.62	-1.10202	2.08613e-55	2.07672e-54
GeneID:100101470,Genbank:XM_021077392.1	ATRN	24292.2	4435.58	-2.45333	0	0
GeneID:100157106,Genbank:XM_021074415.1	ATRNL1	515.083	118.849	-2.11496	4.72658e-35	3.18817e-34
GeneID:100517342,Genbank:XM_021090075.1	ATXN7L2	948.555	355.596	-1.41544	6.15177e-41	4.66208e-40
GeneID:100624986,Genbank:XM_013992155.2	AVIL	4527.7	1933.45	-1.22744	3.83075e-83	5.51428e-82
GeneID:397462,Genbank:XM_013986509.2	AVPR2	68.6188	255.898	1.89533	6.37331e-15	2.33487e-14
GeneID:396783,Genbank:XM_021073582.1	AWN	7.18323	1219.98	7.40285	1.2396e-127	2.83913e-126
GeneID:100739604,Genbank:XM_021066736.1	AXIN2	58.8807	407.355	2.7876	2.2017e-44	1.78866e-43
GeneID:100144875,Genbank:NM_001128458.1	AXL	2150.49	6341.2	1.55992	4.08512e-201	1.63617e-199
GeneID:100516832,Genbank:XM_021070992.1	B3GALT5	0.288605	6.05723	4.28888	0.0207608	0.0318289
GeneID:100524195,Genbank:XM_003125112.5	B3GNT2	876.839	1976.59	1.17223	9.30158e-55	9.17108e-54
GeneID:100518473,Genbank:XM_003123499.4	B3GNT3	1466.98	590.193	-1.31327	4.65368e-50	4.23461e-49
GeneID:100736645,Genbank:XM_021072983.1	B3GNT4	97.9251	24.4705	-2.00097	4.88203e-07	1.1871e-06
GeneID:397599,Genbank:XM_021068549.1	B3GNT5	300.569	912.316	1.60191	8.55037e-50	7.73939e-49
GeneID:100524328,Genbank:XM_021062552.1	B3GNT6	31.1816	12.1898	-1.3556	0.0279147	0.041895
GeneID:100737088,Genbank:XM_003483754.4	B3GNT7	458.13	1205.68	1.39687	4.01999e-44	3.24369e-43
GeneID:100516440,Genbank:XM_021091871.1	B4GALNT1	187.267	376.425	1.00587	2.63954e-09	7.40469e-09
GeneID:100623649,Genbank:XM_021082536.1	B4GALNT4	804.63	1652.54	1.03836	7.64435e-34	5.0162e-33
GeneID:100522653,Genbank:XM_003134490.5	B4GALT5	4640.01	23098.6	2.31578	0	0
GeneID:100517222,Genbank:XM_003127886.5	B4GALT6	279.945	1772.82	2.66314	4.42074e-185	1.55683e-183
GeneID:100170128,Genbank:NM_001129969.1	BAALC	202.943	65.5434	-1.62992	1.05876e-10	3.21013e-10
GeneID:100511707,Genbank:XM_021102012.1	BACE1	1654.07	461.606	-1.84073	1.09214e-84	1.60804e-83
GeneID:100620522,Genbank:XM_021090103.1	BACH2	509.635	1589.01	1.64099	1.30651e-10	3.9366e-10
GeneID:100513225,Genbank:XM_013980186.2	BAG1	1280.46	2720.8	1.08783	4.80277e-55	4.75357e-54
GeneID:100522554,Genbank:XM_003128336.4	BAG2	88.6795	180.057	1.02286	1.7852e-05	3.88338e-05
GeneID:100521439,Genbank:XM_003354447.4	BAIAP2L1	1115.24	2414.1	1.11369	4.2926e-46	3.6028e-45
GeneID:100522108,Genbank:XM_003483806.4	BASP1	3024.44	7540.92	1.31788	2.3211e-164	7.20567e-163
GeneID:100515875,Genbank:XM_013994125.2	BATF2	409.165	3998.25	3.28862	2.15473e-258	1.24299e-256
GeneID:100621683,Genbank:XM_021063852.1	BATF3	54.7797	170.45	1.63763	3.76976e-11	1.16888e-10
GeneID:100151954,Genbank:NM_001244159.1	BAZ1A	1272.71	3296.33	1.37284	3.48531e-96	5.84413e-95
GeneID:100517403,Genbank:XM_013998533.2	BBC3	177.076	369.954	1.0631	8.9034e-10	2.5666e-09
GeneID:100152098,Genbank:XM_001929154.4	BBOF1	53.7432	12.2827	-2.13306	7.40543e-05	0.000151861
GeneID:100627390,Genbank:XM_003353757.4	BBS1	289.83	116.096	-1.32024	8.00436e-12	2.57593e-11
GeneID:100737698,Genbank:XM_003481665.4	BBS10	188.636	62.2828	-1.59904	9.3681e-11	2.85044e-10
GeneID:100738241,Genbank:XM_003481884.4	BCAM	11700.6	4102.03	-1.51209	2.20689e-240	1.13728e-238
GeneID:100738802,Genbank:XM_021089663.1	BCAN	7.00988	32.7734	2.23191	0.00047267	0.000897394
GeneID:100153143,Genbank:XM_003125890.6	BCAR3	1302.77	3022.24	1.21369	9.16002e-67	1.05919e-65
GeneID:100620226,Genbank:XM_021068160.1	BCAS3	684.93	220.331	-1.63589	3.55069e-31	2.16885e-30
GeneID:100624138,Genbank:XM_021069753.1	BCHE	2489.48	806.509	-1.62557	1.79481e-88	2.78871e-87
GeneID:100156860,Genbank:NM_001164511.2	BCL2A1	10.2327	126.563	3.63865	9.70878e-19	4.14864e-18
GeneID:397536,Genbank:XM_021077300.1	BCL2L1	2623.24	6375.27	1.28091	2.0562e-127	4.66797e-126
GeneID:396632,Genbank:XM_021085830.1	BCL2L11	1242.09	587.292	-1.08101	5.71669e-28	3.2185e-27
GeneID:100517031,Genbank:XM_003125839.4	BCL2L15	195.493	1591.18	3.02459	1.12972e-191	4.24949e-190
GeneID:100517187,Genbank:XM_003131927.6	BCL6B	7.23057	25.8823	1.84177	0.00560209	0.00936003
GeneID:100736875,Genbank:XM_003483424.4	BCL7A	1224.21	298.609	-2.03577	5.94765e-79	8.15888e-78
GeneID:100127469,Genbank:NM_001113064.1	BDKRB1	0.300337	21.4912	6.11367	1.96538e-05	4.25736e-05
GeneID:110255240,Genbank:XM_021099674.1	BDKRB2	13.8827	563.712	5.34687	1.02197e-96	1.72109e-95
GeneID:110260930,Genbank:XM_021093984.1	BEAN1	0	4.20611	4.72281	0.028899	0.0432631
GeneID:100512673,Genbank:XM_003130557.2	BECN2	0	7.16352	5.4931	0.00297368	0.00515508
GeneID:100153820,Genbank:XM_001925201.6	BEND6	225.748	91.5696	-1.30123	1.03387e-09	2.96872e-09
GeneID:397169,Genbank:XM_013994220.2	BEST1	38.9598	128.872	1.72843	3.85222e-07	9.43974e-07
GeneID:100513514,Genbank:NM_001244828.1	BEX3	58.6014	25.0354	-1.22412	0.0261385	0.0394476
GeneID:397396,Genbank:XM_003135475.5	BGN	78.1207	493.247	2.65593	1.02941e-50	9.50701e-50
GeneID:100514873,Genbank:XM_021068424.1	BHLHE40	2143.21	58284.1	4.76536	1.80017e-85	2.6786e-84
GeneID:100626912,Genbank:XM_003355541.4	BHLHE41	3435.69	14296	2.05704	6.68373e-50	6.06399e-49
GeneID:397371,Genbank:NM_001200042.1	BHMT	8.37244	0.767662	-3.45203	0.0255955	0.0386809
GeneID:100154253,Genbank:XM_021072798.1	BICC1	16351.2	6813.31	-1.26291	3.34783e-217	1.47457e-215
GeneID:100622590,Genbank:XM_021062707.1	BIRC3	2623.73	12375.8	2.23796	3.62283e-70	4.41363e-69
GeneID:100152350,Genbank:XM_001928233.5	BLNK	7.60115	36.8215	2.26714	0.00134456	0.00243664
GeneID:100157103,Genbank:NM_001195399.1	BMP2	5.49688	97.4247	4.15019	4.84767e-18	2.01249e-17
GeneID:100624635,Genbank:XM_021101897.1	BMP2K	930.64	2390.25	1.36085	2.10136e-66	2.41899e-65
GeneID:396691,Genbank:XM_021100423.1	BMPR1B	1866.35	696.829	-1.42154	1.22171e-67	1.43523e-66
GeneID:100516528,Genbank:XM_021080136.1	BMX	650.565	40.1109	-4.02087	1.17265e-90	1.86132e-89
GeneID:100156444,Genbank:XM_003128450.4	BNC1	149.547	1843.04	3.62257	3.80866e-207	1.5786e-205
GeneID:100624868,Genbank:XM_003359404.4	BNIP3	7540.51	30159.3	1.9999	7.11762e-17	2.82295e-16
GeneID:110257143,Genbank:XM_021076030.1	BOK	700.276	179.462	-1.96361	1.42868e-40	1.07377e-39
GeneID:100157047,Genbank:XM_013990481.2	BORCS7	1070.99	363.421	-1.55926	1.03401e-51	9.68832e-51
GeneID:106506774,Genbank:XM_021079176.1	BPGM	12623.9	5840.27	-1.11219	2.43297e-128	5.61399e-127
GeneID:100286800,Genbank:XM_013985355.2	BPI	183.291	79.2511	-1.21081	1.76708e-06	4.12986e-06
GeneID:449524,Genbank:XM_005672834.1	BPIFA1	0.588942	9.62011	4.04671	0.00916771	0.0148337
GeneID:100113424,Genbank:NM_001101030.1	BPIFB2	1.16615	92.0958	6.31658	1.16577e-14	4.21782e-14
GeneID:100113427,Genbank:XM_013985243.2	BPIFB3	3.17507	22.0674	2.79771	0.00151104	0.00271604
GeneID:100113429,Genbank:XM_021077979.1	BPIFB4	5.50944	56.7329	3.36729	1.43138e-08	3.85392e-08
GeneID:100736799,Genbank:XM_021078082.1	BPIFB6	2.81855	158.502	5.78507	5.97409e-27	3.25668e-26
GeneID:100155348,Genbank:XM_001924273.7	BRI3BP	2462.4	921.654	-1.41765	2.28622e-69	2.73991e-68
GeneID:100512672,Genbank:XM_013980016.2	BRINP3	234.09	113.091	-1.04942	1.97766e-06	4.60462e-06
GeneID:100625942,Genbank:XM_003356861.5	BST1	4514.03	1398.6	-1.69048	2.84933e-183	9.92133e-182
GeneID:100302088,Genbank:NM_001161755.1	BST2	658.451	3709.86	2.49511	1.16698e-179	3.99148e-178
GeneID:100520194,Genbank:XM_021091555.1	BTBD11	0.277286	103.6	8.38404	9.60123e-12	3.07637e-11
GeneID:100737536,Genbank:XM_021073716.1	BTBD16	0	11.7899	6.2107	7.41905e-05	0.0001521
GeneID:100737057,Genbank:XM_013981377.2	BTD	3148.41	1330.28	-1.24302	4.83766e-87	7.36125e-86
GeneID:100101473,Genbank:NM_001099936.1	BTG1	3081.22	15825.9	2.36079	0	0
GeneID:100048932,Genbank:NM_001097505.2	BTG2	488.199	6186.77	3.66413	8.77868e-68	1.03444e-66
GeneID:100048957,Genbank:XM_021068172.1	BTG3	1005.31	2581.08	1.36067	4.25206e-79	5.8589e-78
GeneID:100626139,Genbank:XM_021099851.1	BTN1A1	0.57721	64.2316	6.79839	9.33737e-10	2.68919e-09
GeneID:100516689,Genbank:XM_003130507.4	C10H1orf115	1700.38	220.285	-2.94976	1.55926e-141	4.01769e-140
GeneID:100515791,Genbank:XM_013980198.2	C10H9orf72	257.26	559.801	1.121	5.29593e-16	2.02361e-15
GeneID:100521293,Genbank:XM_021067715.1	C12H17orf100	168.027	642.339	1.93523	5.85721e-46	4.90003e-45
GeneID:110256051,Genbank:XM_021067409.1	C12H17orf50	85.3885	191.761	1.16878	2.71223e-07	6.71819e-07
GeneID:100524395,Genbank:XM_013980200.2	C12H17orf97	282.382	80.2975	-1.81325	2.74823e-16	1.06246e-15
GeneID:100622851,Genbank:XM_003362150.4	C12H17orf98	27.2844	74.3068	1.44435	0.000679123	0.00127048
GeneID:100625570,Genbank:XM_003358621.4	C13H3orf33	185.338	71.3582	-1.37738	4.39651e-09	1.21832e-08
GeneID:100626261,Genbank:XM_013982465.2	C13H3orf52	16.692	109.758	2.71578	7.50218e-11	2.29308e-10
GeneID:106504156,Genbank:XM_021069978.1	C13H3orf70	15.1528	34.2382	1.18049	0.03061	0.0456522
GeneID:100125841,Genbank:NM_001105297.1	C14H10orf120	0	6.15201	5.27055	0.00609537	0.0101316
GeneID:100153777,Genbank:XM_013983429.2	C14H10orf128	0	5.71859	5.16642	0.0140477	0.0221497
GeneID:100152762,Genbank:XM_021074392.1	C14H10orf62	388.173	64.507	-2.58943	3.42998e-41	2.61348e-40
GeneID:100521158,Genbank:XM_013983450.2	C14H10orf71	2.58695	14.9627	2.52866	0.00718778	0.011794
GeneID:100156620,Genbank:XM_021072731.1	C14H10orf76	1188.2	388.49	-1.61305	3.3622e-53	3.22054e-52
GeneID:100517432,Genbank:XM_021075715.1	C15H2orf54	502.2	113.78	-2.14224	1.63651e-31	1.0104e-30
GeneID:100151853,Genbank:XM_013982266.2	C15H2orf66	18.8957	1.1549	-4.04218	0.000356453	0.000683717
GeneID:100736598,Genbank:XM_005657589.3	C15H2orf72	403.882	17.1242	-4.55654	8.40865e-56	8.425e-55
GeneID:100522907,Genbank:XM_021078124.1	C17H20orf194	5263.84	1730.8	-1.6048	6.55182e-177	2.18771e-175
GeneID:100144513,Genbank:NM_001123088.1	C17H20orf85	0	13.0192	6.35268	4.95739e-05	0.000103429
GeneID:100628052,Genbank:XM_003360552.4	C17H8orf4	78.7661	2794.43	5.1482	3.11439e-57	3.16558e-56
GeneID:100523873,Genbank:XM_013985607.2	C18H7orf49	467.952	218.508	-1.09853	1.54009e-13	5.32181e-13
GeneID:100152534,Genbank:XM_001925677.7	C1H15orf48	5.37113	75.1711	3.79249	3.27037e-11	1.01853e-10
GeneID:100514445,Genbank:XM_021064725.1	C1H9orf135	175.051	73.0242	-1.26238	1.21483e-06	2.87747e-06
GeneID:100152322,Genbank:XM_001927625.5	C1H9orf16	299.66	745.552	1.31489	7.06229e-25	3.63822e-24
GeneID:110259607,Genbank:XM_021085085.1	C1H9orf66	6.09631	0	-4.85455	0.0134029	0.0211936
GeneID:445460,Genbank:XM_021093594.1	C1QC	123.39	409.99	1.73231	1.15785e-24	5.93708e-24
GeneID:780424,Genbank:NM_001078676.1	C1QL1	19.1863	249.489	3.6954	2.74891e-35	1.86477e-34
GeneID:100511621,Genbank:XM_003122804.4	C1QTNF4	56.2935	19.5361	-1.52853	0.000663609	0.00124281
GeneID:100217379,Genbank:NM_001142830.1	C1QTNF6	845.927	404.322	-1.06567	9.73565e-18	3.9871e-17
GeneID:448981,Genbank:NM_001101815.1	C2	374.362	778.37	1.05706	1.1628e-14	4.20807e-14
GeneID:100738739,Genbank:XM_003480344.4	C2CD4B	245.294	9744.66	5.31259	5.56348e-79	7.64545e-78
GeneID:100521725,Genbank:XM_021092231.1	C2CD5	2147.56	1024.11	-1.06806	2.57055e-49	2.29715e-48
GeneID:100738698,Genbank:XM_003480654.4	C2H11orf24	537.433	3462.43	2.6869	2.30658e-256	1.32073e-254
GeneID:100513582,Genbank:NM_001244835.1	C2H11orf49	506.218	204.41	-1.30755	1.61781e-15	6.08402e-15
GeneID:100514562,Genbank:XM_013987238.2	C2H11orf86	9.10051	39.211	2.11551	0.000609726	0.00114564
GeneID:110259563,Genbank:XM_021085053.1	C2H11orf96	14.4138	2.69753	-2.42396	0.0203344	0.0312092
GeneID:100627549,Genbank:XM_013994683.2	C2H19orf38	13.1908	43.3342	1.72081	0.00382265	0.00653814
GeneID:100513071,Genbank:XM_021083707.1	C2H19orf57	75.6137	30.0836	-1.32778	0.000357703	0.000685944
GeneID:100512458,Genbank:NM_001244321.1	C2H19orf66	152.25	717.83	2.23811	2.96776e-63	3.27025e-62
GeneID:397072,Genbank:XM_021080819.1	C3	5771.36	16445.3	1.51071	0.0303849	0.0453297
GeneID:100625728,Genbank:XM_021092394.1	C3AR1	0.288605	14.1124	5.50783	0.000231681	0.000452302
GeneID:100622402,Genbank:XM_021086174.1	C3H16orf45	76.5153	167.86	1.13248	1.8697e-06	4.36309e-06
GeneID:100525811,Genbank:XM_013995684.2	C3H16orf71	106.927	41.9829	-1.34842	2.57572e-05	5.52373e-05
GeneID:100624690,Genbank:XM_013995669.2	C3H16orf89	11.8952	0	-5.81882	0.000195929	0.000386261
GeneID:100738369,Genbank:XM_021086691.1	C3H16orf96	172.554	84.0592	-1.03843	0.000127419	0.000255799
GeneID:100522433,Genbank:XM_021087504.1	C3H2orf74	11.2735	60.0308	2.41372	3.36773e-07	8.29327e-07
GeneID:445467,Genbank:NM_001123089.2	C4A	4.53886	30.9781	2.75999	9.94453e-05	0.000201577
GeneID:100520761,Genbank:XM_013979647.2	C4BPA	26.035	515.593	4.31045	2.73505e-81	3.85802e-80
GeneID:100520583,Genbank:XM_003130455.6	C4BPB	0	9.53213	5.90358	0.000318504	0.000612829
GeneID:100627962,Genbank:NM_001243390.1	C4H1orf162	1.20135	16.3113	3.79591	0.00135189	0.00244847
GeneID:100155802,Genbank:XM_001924595.5	C4H1orf54	15.3852	40.1513	1.38599	0.00765009	0.0124982
GeneID:100524083,Genbank:XM_021090806.1	C4H8orf34	166.034	66.933	-1.31113	1.18448e-06	2.80775e-06
GeneID:100153417,Genbank:XM_001924281.4	C4H8orf37	1524.24	728.709	-1.06439	1.9472e-32	1.22572e-31
GeneID:414437,Genbank:XM_021083557.1	C5	513.346	63.5712	-3.01144	1.43993e-47	1.24226e-46
GeneID:100513354,Genbank:XM_013998143.2	C6H16orf74	313.305	1368.12	2.12673	2.64132e-86	3.96839e-85
GeneID:102159538,Genbank:XM_021094253.1	C6H19orf12	428.694	124.317	-1.78669	5.44254e-22	2.58818e-21
GeneID:100519374,Genbank:XM_003128075.4	C6H1orf210	2742.04	763.038	-1.84517	9.26126e-132	2.23368e-130
GeneID:102160408,Genbank:XM_021096782.1	C6H1orf228	49.4092	18.3559	-1.43039	0.00179588	0.00320517
GeneID:100626547,Genbank:XM_021100082.1	C7H14orf159	2.29876	13.7966	2.5825	0.0130889	0.0207154
GeneID:100626253,Genbank:XM_021099247.1	C7H14orf93	316.179	138.236	-1.1942	3.27214e-11	1.01888e-10
GeneID:100156505,Genbank:XM_001928612.5	C7H15orf59	36.6488	11.0684	-1.72726	0.00221148	0.00390068
GeneID:102167684,Genbank:XM_021098692.1	C7H6orf132	1806.6	4967.48	1.45916	7.57831e-154	2.14974e-152
GeneID:102167579,Genbank:XM_021100037.1	C7H6orf223	180.298	974.845	2.43743	1.43254e-50	1.32064e-49
GeneID:100270682,Genbank:XM_021098146.1	C7H6orf52	101.811	35.1954	-1.53373	2.11278e-06	4.90887e-06
GeneID:100156227,Genbank:XM_021098652.1	C7H6orf89	2126.01	1035.69	-1.03791	1.2812e-30	7.6862e-30
GeneID:100737222,Genbank:XM_003482414.4	C8H4orf26	9.40234	238.7	4.65335	9.11656e-42	7.03304e-41
GeneID:100515496,Genbank:XM_003129192.4	C8H4orf33	163.938	40.144	-2.03054	5.66438e-12	1.83242e-11
GeneID:100515398,Genbank:XM_003129841.4	C9H11orf52	550.939	139.26	-1.98533	4.24423e-32	2.65651e-31
GeneID:100521569,Genbank:XM_005667440.2	C9H11orf63	40.8142	18.2961	-1.15627	0.0190651	0.0294246
GeneID:100512799,Genbank:XM_013979358.2	C9H11orf65	33.2501	77.7717	1.22586	0.00144671	0.00260744
GeneID:110255470,Genbank:XM_021063321.1	C9H1orf116	956.449	2159.59	1.17515	1.09701e-54	1.07887e-53
GeneID:100516567,Genbank:XM_003482739.3	C9H1orf21	924.525	4492.03	2.28062	3.22119e-281	2.09242e-279
GeneID:100511956,Genbank:NM_001243920.1	CA4	36.8558	10.3008	-1.838	0.00219875	0.00387956
GeneID:100156418,Genbank:XM_005673450.3	CA5B	106.082	259.504	1.29279	2.30039e-08	6.10542e-08
GeneID:100240717,Genbank:NM_001144116.2	CA6	0	5.33185	5.06561	0.00953975	0.0154031
GeneID:100623621,Genbank:XM_021094019.1	CA7	23.1448	0.387236	-5.81766	2.27534e-05	4.89927e-05
GeneID:100157869,Genbank:XM_021089340.1	CA8	1679.79	129.141	-3.70234	2.20213e-213	9.45693e-212
GeneID:100526114,Genbank:XM_021097743.1	CABLES1	178.765	455.488	1.34786	1.57167e-16	6.13433e-16
GeneID:100525556,Genbank:XM_021083295.1	CABP2	36.2115	116.916	1.69251	3.92362e-07	9.60861e-07
GeneID:100522413,Genbank:XM_021096540.1	CACHD1	3832.13	1634.66	-1.22953	2.42178e-66	2.78163e-65
GeneID:100525387,Genbank:XM_021083710.1	CACNA1A	0.865815	8.73141	3.33503	0.0225723	0.0343946
GeneID:100511769,Genbank:XM_021102616.1	CACNA1E	5.68196	0	-4.75549	0.0153301	0.0240392
GeneID:100513431,Genbank:XM_021067168.1	CACNA1G	133.206	339.261	1.34722	3.90265e-12	1.27155e-11
GeneID:100154640,Genbank:XM_021093102.1	CACNA1I	6.78035	40.143	2.57697	6.87813e-05	0.000141517
GeneID:100517557,Genbank:XM_021068821.1	CACNA2D2	10.2691	471.907	5.52731	6.64025e-15	2.43093e-14
GeneID:100514316,Genbank:XM_013979885.2	CACNB1	136.821	54.2102	-1.33596	3.13488e-05	6.65824e-05
GeneID:100512654,Genbank:XM_021091537.1	CACNG2	0.277286	33.5925	6.75887	3.92627e-07	9.61358e-07
GeneID:100519779,Genbank:XM_021094902.1	CACNG6	113.413	50.8684	-1.15756	0.000213786	0.000418955
GeneID:100519605,Genbank:XM_003127406.5	CACNG7	1.40948	16.3444	3.51811	0.00105031	0.00192597
GeneID:106504882,Genbank:XM_021062873.1	CADM1	2011.4	4501.39	1.16238	2.6159e-63	2.88664e-62
GeneID:100518990,Genbank:XM_021069125.1	CADPS	538.031	3209.21	2.57678	2.77345e-259	1.61802e-257
GeneID:100124407,Genbank:NM_001102473.1	CALCB	205.892	2850.55	3.79306	0	0
GeneID:100524227,Genbank:XM_021079167.1	CALD1	31100.1	11065.4	-1.4909	0	0
GeneID:100519528,Genbank:NM_001244619.1	CALML4	2873.36	530.031	-2.43867	1.6606e-215	7.27279e-214
GeneID:100511150,Genbank:XM_021063979.1	CAMK1D	4.88571	19.0808	1.96352	0.00870127	0.0141289
GeneID:100512553,Genbank:XM_021102017.1	CAMK1G	24.7857	0.748223	-5.02838	6.57794e-05	0.000135666
GeneID:100516166,Genbank:XM_021078635.1	CAMK2B	34.242	137.63	2.00571	7.49982e-09	2.05035e-08
GeneID:397674,Genbank:NM_214381.1	CAMK2D	1635.05	3686.66	1.17289	3.10721e-75	4.00646e-74
GeneID:100627130,Genbank:XM_021069948.1	CAMK2N2	166.651	40.1965	-2.05382	6.62075e-13	2.22757e-12
GeneID:100157312,Genbank:XM_021073030.1	CAMKK2	1053.75	409.521	-1.36321	8.13163e-36	5.57989e-35
GeneID:100523257,Genbank:XM_021100214.1	CAP2	303.755	128.943	-1.23706	3.16976e-10	9.37346e-10
GeneID:100519653,Genbank:XM_021087297.1	CAPG	2407.94	13632.9	2.5016	0	0
GeneID:397393,Genbank:NM_001100188.1	CAPN2	6698.36	13822.9	1.04519	1.62165e-158	4.76631e-157
GeneID:397349,Genbank:XM_013993113.2	CAPN3	10.4052	44.721	2.10314	0.00374073	0.00640156
GeneID:100522971,Genbank:XM_003135318.5	CAPN6	2864.05	654.424	-2.12976	1.29808e-192	4.91871e-191
GeneID:100625563,Genbank:XM_021064475.1	CAPN8	148.381	43.9352	-1.75626	3.43386e-09	9.56877e-09
GeneID:397587,Genbank:NM_214318.2	CAPNS1	6176.8	12402.7	1.00562	6.19037e-125	1.381e-123
GeneID:100737216,Genbank:XM_021092032.1	CAPS2	208.526	41.4281	-2.33409	2.15442e-14	7.69756e-14
GeneID:100512885,Genbank:XM_021082758.1	CARNS1	131.252	22.9498	-2.51738	1.83615e-14	6.57866e-14
GeneID:100516312,Genbank:XM_021082632.1	CARS	1610.27	3838.49	1.25299	1.27249e-105	2.38746e-104
GeneID:100521674,Genbank:XM_021063369.1	CASD1	1136.95	429.06	-1.40577	5.10055e-44	4.1006e-43
GeneID:397319,Genbank:NM_214162.1	CASP1	1.80202	16.4722	3.21771	0.00372934	0.00638278
GeneID:100154896,Genbank:XM_021074526.1	CASP10	426.107	1490.85	1.80778	1.73155e-69	2.08163e-68
GeneID:397244,Genbank:NM_214131.1	CASP3	669.076	2825.88	2.07941	6.59501e-130	1.54016e-128
GeneID:100156448,Genbank:XM_021088573.1	CASQ1	98.7793	525.767	2.41152	4.31094e-07	1.05254e-06
GeneID:397436,Genbank:XM_021089995.1	CASQ2	0	8.79753	5.78734	0.000596528	0.00112235
GeneID:100126293,Genbank:XM_013985477.2	CASS4	1.48995	12.1145	3.04483	0.0145015	0.0228141
GeneID:397568,Genbank:XM_021081498.1	CAT	7353.23	2856.01	-1.3644	2.22623e-158	6.49388e-157
GeneID:100155612,Genbank:NM_001190220.1	CATIP	553.339	268.945	-1.04018	3.76211e-12	1.22731e-11
GeneID:100514914,Genbank:XM_003130564.4	CATSPERE	6.31824	73.3716	3.53389	1.49864e-12	4.97403e-12
GeneID:404693,Genbank:NM_001348935.1	CAV1	3219.82	10290.1	1.67606	7.74978e-251	4.20391e-249
GeneID:100125375,Genbank:NM_001123091.1	CAV2	3545.55	10627.6	1.58396	9.82823e-242	5.09881e-240
GeneID:100513556,Genbank:XM_003357139.4	CAVIN3	1847.97	5536.43	1.58311	3.43604e-188	1.24406e-186
GeneID:100736693,Genbank:XM_021084255.1	CBARP	379.598	1084.7	1.51513	4.90606e-49	4.36408e-48
GeneID:397143,Genbank:NM_214073.1	CBR1	19.5904	1.90944	-3.36137	0.00130088	0.00236273
GeneID:100512990,Genbank:NM_001244732.1	CBR3	63.806	213.347	1.7384	1.17709e-10	3.55981e-10
GeneID:110256498,Genbank:XM_021071046.1	CBS	918.581	2129.44	1.2129	2.96223e-40	2.21024e-39
GeneID:110260645,Genbank:XM_021091475.1	CBX6	4045.06	1058.92	-1.93344	5.05844e-194	1.94536e-192
GeneID:100510970,Genbank:XM_003128860.6	CC2D2A	1023.34	442.968	-1.20823	1.97388e-27	1.09456e-26
GeneID:100521923,Genbank:XM_003131330.4	CCDC103	98.9286	34.263	-1.52812	1.54549e-05	3.37573e-05
GeneID:100517861,Genbank:XM_021075584.1	CCDC110	39.3649	2.70725	-3.87501	2.55003e-06	5.89202e-06
GeneID:100520234,Genbank:XM_021084645.1	CCDC112	310.521	1270.35	2.03107	7.29217e-73	9.15073e-72
GeneID:100512660,Genbank:XM_021093303.1	CCDC113	299.16	113.516	-1.39922	1.61346e-10	4.84071e-10
GeneID:100520301,Genbank:XM_003125283.3	CCDC121	150.61	51.5719	-1.54662	3.95635e-09	1.10009e-08
GeneID:100153739,Genbank:XM_013981522.2	CCDC13	156.163	35.2847	-2.14295	2.39841e-11	7.52424e-11
GeneID:100737427,Genbank:XM_021102558.1	CCDC146	36.4653	15.5957	-1.22332	0.0266359	0.0401161
GeneID:100522903,Genbank:XM_021076461.1	CCDC148	202.729	54.7913	-1.88936	1.22182e-12	4.07096e-12
GeneID:100525001,Genbank:XM_021063072.1	CCDC15	656.431	1319.91	1.00812	1.0915e-27	6.114e-27
GeneID:100516721,Genbank:XM_005654766.3	CCDC151	254.616	22.3817	-3.50323	1.81758e-29	1.06077e-28
GeneID:100522389,Genbank:XM_021062967.1	CCDC153	524.898	216.357	-1.27837	6.34043e-19	2.7302e-18
GeneID:100739109,Genbank:XM_021074347.1	CCDC157	628.965	259.477	-1.27721	3.7962e-18	1.5832e-17
GeneID:100522937,Genbank:XM_021101466.1	CCDC158	78.9188	12.9648	-2.60538	8.25626e-10	2.38271e-09
GeneID:100514146,Genbank:XM_021063474.1	CCDC171	74.0561	26.3021	-1.49301	0.000108476	0.00021922
GeneID:100154652,Genbank:XM_021085122.1	CCDC180	144.905	36.5577	-1.98509	2.16529e-11	6.81364e-11
GeneID:110260777,Genbank:XM_021092621.1	CCDC184	12.9842	58.8137	2.17956	2.28288e-05	4.91414e-05
GeneID:100513786,Genbank:XM_013992399.2	CCDC189	250.796	118.575	-1.07977	1.45087e-07	3.65852e-07
GeneID:110261132,Genbank:XM_021095807.1	CCDC28B	198.139	465.702	1.23136	4.55196e-15	1.67755e-14
GeneID:100522685,Genbank:XM_021096923.1	CCDC30	707.764	223.727	-1.66241	1.63566e-31	1.01028e-30
GeneID:100622018,Genbank:XM_021099064.1	CCDC33	89.7954	2.68391	-5.0696	9.91857e-15	3.60294e-14
GeneID:100514181,Genbank:XM_021066502.1	CCDC40	1079.32	456.528	-1.24101	2.59949e-35	1.76418e-34
GeneID:100521222,Genbank:XM_003132182.4	CCDC51	536.835	208.632	-1.36322	4.08259e-16	1.56851e-15
GeneID:100525107,Genbank:XM_021091591.1	CCDC65	507.203	129.809	-1.96751	3.84241e-25	1.99609e-24
GeneID:100152360,Genbank:XM_001926362.7	CCDC68	21.2385	4.92177	-2.10576	0.0128424	0.0203552
GeneID:100515590,Genbank:XM_021077105.1	CCDC69	94.7583	314.805	1.73288	3.03315e-15	1.12641e-14
GeneID:100521208,Genbank:XM_021062609.1	CCDC81	268.01	113.745	-1.23742	3.69781e-08	9.69281e-08
GeneID:100737994,Genbank:XM_003480670.4	CCDC87	158.362	48.6514	-1.70451	2.9525e-09	8.25716e-09
GeneID:100519041,Genbank:XM_003129723.4	CCDC89	719.72	74.8345	-3.26597	3.33546e-79	4.60824e-78
GeneID:100517590,Genbank:XM_003127255.5	CCDC9	928.755	1937.81	1.06136	9.05287e-38	6.39951e-37
GeneID:100622449,Genbank:XM_003356850.4	CCDC96	229.52	74.3967	-1.62543	7.5032e-13	2.51899e-12
GeneID:110260984,Genbank:XM_021094353.1	CCER2	136.205	45.7867	-1.57216	2.72472e-08	7.19089e-08
GeneID:100310829,Genbank:NM_001166491.1	CCL1	0.288605	6.44787	4.37881	0.0138352	0.0218369
GeneID:100516396,Genbank:XM_003131714.4	CCL16	0	5.71667	5.16596	0.0132593	0.0209772
GeneID:397422,Genbank:NM_214214.1	CCL2	12.9142	1595.12	6.94236	1.03739e-173	3.40512e-172
GeneID:553951,Genbank:XM_005672261.3	CCL20	220.573	3848.94	4.12536	5.47793e-07	1.32803e-06
GeneID:100516016,Genbank:NM_001256776.2	CCL22	1.10914	18.6226	4.03661	0.00042767	0.000814158
GeneID:448799,Genbank:XM_005661258.3	CCL25	118.37	57.9814	-1.03014	0.000521156	0.000986178
GeneID:554303,Genbank:NM_001024695.1	CCL28	16.5631	1.91916	-3.11268	0.00496394	0.00836886
GeneID:494459,Genbank:NM_001009579.1	CCL3L1	4.41244	998.841	7.84909	1.91894e-87	2.94021e-86
GeneID:396668,Genbank:NM_213779.1	CCL4	16.5405	1197.88	6.18596	5.63784e-175	1.86241e-173
GeneID:396613,Genbank:NM_001129946.1	CCL5	276.027	6517.11	4.55903	0	0
GeneID:100302703,Genbank:NM_001164515.1	CCL8	0.300337	20.4669	6.04509	2.84064e-05	6.06718e-05
GeneID:100515638,Genbank:XM_013990899.2	CCNB3	1017.37	2454.2	1.26999	2.37354e-64	2.65329e-63
GeneID:780426,Genbank:XM_021098376.1	CCND3	690.703	1755.5	1.34545	1.10715e-59	1.16045e-58
GeneID:100512048,Genbank:XM_013996597.2	CCNE2	442.488	192.91	-1.19787	1.88117e-14	6.73839e-14
GeneID:100523979,Genbank:XM_003129100.5	CCNG2	874.796	2886.97	1.72307	4.69611e-76	6.11642e-75
GeneID:100523679,Genbank:XM_003129097.6	CCNI	4459.27	9314.61	1.06285	6.98517e-96	1.16369e-94
GeneID:100626618,Genbank:XM_003359830.5	CCNJL	1.74419	11.5135	2.72677	0.014523	0.0228454
GeneID:100520645,Genbank:XM_005672131.3	CCNYL1	1408.51	8052.5	2.51504	0	0
GeneID:414374,Genbank:NM_001001621.1	CCR1	0	6.4644	5.34375	0.00345209	0.00593323
GeneID:396663,Genbank:NM_001001532.3	CCR7	41.7186	1273.69	4.93609	3.70787e-51	3.45115e-50
GeneID:414370,Genbank:XM_013981567.2	CCRL2	6.52472	94.4443	3.85163	0.000206284	0.000405228
GeneID:100738411,Genbank:XM_021100741.1	CCSER1	54.002	11.5082	-2.23341	0.000110872	0.000223917
GeneID:100519153,Genbank:XM_013988641.2	CD177	3.84572	68.9157	4.18613	5.71739e-12	1.84918e-11
GeneID:397644,Genbank:NM_214357.1	CD180	62.0833	6.56988	-3.24207	0.0315981	0.0470397
GeneID:397302,Genbank:XM_005663131.3	CD247	6.22562	29.7878	2.24825	0.000907293	0.00167264
GeneID:100523587,Genbank:XM_003122515.5	CD248	3.71873	17.9905	2.26899	0.00707822	0.0116297
GeneID:574058,Genbank:XM_021083736.1	CD274	60.0703	145.378	1.27446	5.98875e-06	1.3471e-05
GeneID:100623358,Genbank:XM_005668631.3	CD300LB	34.697	163.533	2.24123	3.04723e-12	9.9725e-12
GeneID:110259657,Genbank:XM_021085137.1	CD320	874.074	295.383	-1.56506	5.13208e-44	4.12381e-43
GeneID:100511702,Genbank:NM_001243883.1	CD38	78.6777	28.8568	-1.44422	0.000216113	0.000423353
GeneID:397395,Genbank:NM_214194.1	CD40	813.57	1732.38	1.09105	2.00628e-30	1.19757e-29
GeneID:100525150,Genbank:XM_013994425.2	CD44	9992.66	19991.4	1.00047	1.19014e-10	3.59787e-10
GeneID:396922,Genbank:XM_021102197.1	CD46	8116.22	17147	1.07914	3.47551e-151	9.7516e-150
GeneID:100511130,Genbank:NM_001243714.1	CD48	0.300337	6.87739	4.47048	0.00996719	0.016048
GeneID:100513336,Genbank:NM_001244800.1	CD5	3.7636	103.721	4.78511	0.000309957	0.000597199
GeneID:100152398,Genbank:XM_001929190.3	CD53	214.446	775.425	1.85449	2.20616e-49	1.97723e-48
GeneID:396743,Genbank:XM_021102164.1	CD55	822.194	7705.77	3.22796	0	0
GeneID:103158530,Genbank:NM_001291776.1	CD68	13.6421	308.84	4.48696	1.62143e-48	1.42915e-47
GeneID:733577,Genbank:NM_001044531.1	CD70	171.957	635.894	1.88638	4.27691e-36	2.94657e-35
GeneID:100038011,Genbank:XM_021097074.1	CD72	0.277286	9.10602	4.8767	0.00295528	0.00512664
GeneID:396660,Genbank:XM_021080282.1	CD74	71.5492	354.497	2.3089	3.52257e-31	2.15253e-30
GeneID:100190992,Genbank:NM_001135962.1	CD79A	4.58455	32.442	2.81845	3.22376e-05	6.83762e-05
GeneID:100511898,Genbank:XM_021066088.1	CD79B	7.79564	37.0232	2.24823	6.5875e-05	0.000135845
GeneID:100270689,Genbank:NM_001145218.2	CD82	529.044	177.252	-1.57834	2.18079e-26	1.17025e-25
GeneID:100153365,Genbank:XM_021100200.1	CD83	57.7651	179.586	1.63834	2.54219e-08	6.72984e-08
GeneID:397441,Genbank:XM_005654045.3	CD86	1015.55	2495.37	1.29702	2.42361e-71	3.00233e-70
GeneID:397067,Genbank:NM_214006.1	CD9	4453.79	12294.6	1.46521	3.79012e-123	8.31139e-122
GeneID:100627543,Genbank:XM_021068492.1	CD96	0	15.655	6.61909	7.18039e-06	1.60487e-05
GeneID:100515954,Genbank:NM_001244385.1	CDA	1769.62	9694.94	2.45338	0	0
GeneID:100515014,Genbank:NM_001267826.1	CDC23	594.709	243.845	-1.28609	9.46575e-22	4.45752e-21
GeneID:100620788,Genbank:XM_021084306.1	CDC34	1643.71	5064.68	1.62291	1.51175e-122	3.30574e-121
GeneID:100513778,Genbank:XM_003122538.5	CDC42EP2	433.217	1065.33	1.29757	3.91732e-39	2.84461e-38
GeneID:100525753,Genbank:XM_021094975.1	CDC42EP5	975.64	2653.61	1.44354	2.59896e-104	4.78333e-103
GeneID:100156313,Genbank:XM_013997164.2	CDC42SE1	2196.7	5316.18	1.27508	2.2466e-135	5.5572e-134
GeneID:100520671,Genbank:XM_013997381.2	CDC7	908.179	365.78	-1.31261	3.2376e-28	1.83547e-27
GeneID:100512497,Genbank:XM_005669452.3	CDCP1	2770.6	5648.67	1.02794	1.67422e-79	2.31516e-78
GeneID:100523754,Genbank:XM_021076631.1	CDH10	34.4255	8.30579	-2.04596	0.00428622	0.00728427
GeneID:100523408,Genbank:XM_021077038.1	CDH12	6.55868	0	-4.96178	0.0145348	0.0228617
GeneID:100126163,Genbank:NM_001109945.1	CDH13	663.291	1736.49	1.38893	1.89032e-50	1.73955e-49
GeneID:100623412,Genbank:XM_021094022.1	CDH16	12955.8	1885.94	-2.78007	0	0
GeneID:100157834,Genbank:XM_013996607.2	CDH17	46.7769	144.065	1.62606	2.49541e-08	6.60825e-08
GeneID:100625674,Genbank:XM_021076963.1	CDH18	98.0665	35.9825	-1.44742	1.59494e-05	3.47978e-05
GeneID:100515322,Genbank:XM_021096205.1	CDH2	4574.17	2072.37	-1.14217	5.08658e-96	8.50146e-95
GeneID:100157198,Genbank:XM_021072656.1	CDH23	70.5443	576.741	3.03022	3.33397e-70	4.06492e-69
GeneID:100187727,Genbank:XM_021093881.1	CDH3	0.288605	17.8209	5.84539	6.15112e-05	0.000127304
GeneID:414737,Genbank:NM_001001649.2	CDH5	1345.35	5023.6	1.90084	3.66292e-253	2.037e-251
GeneID:100627510,Genbank:XM_003359736.5	CDH6	19404.9	9392.35	-1.04686	4.30962e-189	1.5751e-187
GeneID:100156376,Genbank:XM_021099453.1	CDH7	2.26398	15.3465	2.7476	0.00509378	0.00856442
GeneID:100517845,Genbank:XM_013979834.2	CDHR3	2.90993	20.8196	2.84477	0.00303078	0.0052476
GeneID:100512098,Genbank:XM_005662155.3	CDIP1	1056.61	473.154	-1.15962	1.73497e-28	9.90494e-28
GeneID:100513315,Genbank:XM_021076193.1	CDK15	29.7165	12.9973	-1.19384	0.0314949	0.046895
GeneID:100622337,Genbank:XM_021092731.1	CDK17	302.747	978.17	1.6915	4.47203e-45	3.6893e-44
GeneID:733700,Genbank:XM_013990728.2	CDK5	309.851	630.06	1.02296	1.76302e-15	6.62041e-15
GeneID:100113467,Genbank:XM_021066022.1	CDK5R1	55.1131	510.332	3.21121	2.7751e-71	3.435e-70
GeneID:100623529,Genbank:XM_021075291.1	CDK5R2	41.9798	92.274	1.13531	0.000822349	0.00152258
GeneID:100152969,Genbank:XM_021101475.1	CDKL1	16.9106	1.14518	-3.88544	0.000740339	0.00137966
GeneID:100737771,Genbank:XM_021101448.1	CDKL2	2479.02	515.688	-2.26579	3.23294e-165	1.00972e-163
GeneID:100738632,Genbank:XM_021087585.1	CDKL4	105.188	18.9398	-2.46931	3.97694e-09	1.10542e-08
GeneID:100152215,Genbank:XM_013977858.2	CDKN1A	113.364	6720.46	5.89165	6.70282e-235	3.35358e-233
GeneID:397227,Genbank:XM_021082822.1	CDKN2B	0.57721	8.80384	3.93058	0.0103616	0.0166345
GeneID:100515210,Genbank:XM_003127980.4	CDKN2C	4601.72	1467.33	-1.64891	1.10018e-91	1.7644e-90
GeneID:100525560,Genbank:XM_005654859.2	CDKN2D	296.24	745.455	1.33251	8.7711e-23	4.26419e-22
GeneID:100511219,Genbank:XM_003482949.4	CDR2L	4630.65	2184.89	-1.08346	2.1714e-66	2.49775e-65
GeneID:733582,Genbank:XM_021100517.1	CDS1	278.953	826.32	1.56588	1.12168e-28	6.42739e-28
GeneID:100627470,Genbank:XM_021097053.1	CDYL2	1000.95	2529.95	1.33787	1.23775e-78	1.69043e-77
GeneID:100512285,Genbank:XM_021094420.1	CEACAM1	1748.87	8041.35	2.20132	0	0
GeneID:100524994,Genbank:XM_021097551.1	CEACAM16	29.1629	125.728	2.11284	6.08924e-09	1.6714e-08
GeneID:100738302,Genbank:XM_021094517.1	CEACAM19	51.9277	160.424	1.62963	8.076e-10	2.332e-09
GeneID:397360,Genbank:NM_001199889.1	CEBPB	1026.66	6548.59	2.67377	0	0
GeneID:106510206,Genbank:XM_021090085.1	CELSR2	5546.23	1907.2	-1.53998	8.12575e-150	2.24329e-148
GeneID:100152345,Genbank:XM_005659632.3	CEP152	298.458	727.867	1.28546	2.90617e-21	1.35207e-20
GeneID:100623007,Genbank:XM_021064150.1	CEP170	942.798	2360.35	1.3244	5.5817e-75	7.17316e-74
GeneID:110255243,Genbank:XM_021066520.1	CEP295NL	8.17645	43.1422	2.40642	2.04353e-05	4.42106e-05
GeneID:100739336,Genbank:XM_005659368.3	CEP57L1	118.938	51.1332	-1.2186	2.86035e-05	6.10618e-05
GeneID:100621740,Genbank:XM_021095615.1	CEP85	887.261	433.124	-1.03495	4.81043e-19	2.08026e-18
GeneID:100522409,Genbank:XM_003121248.5	CEP85L	228.618	682.082	1.57769	1.20788e-32	7.66578e-32
GeneID:110255508,Genbank:XM_021063603.1	CER1	20.1791	3.07795	-2.71885	0.002077	0.00367481
GeneID:100152265,Genbank:XM_005659788.2	CERS3	0	6.52562	5.35592	0.00545463	0.00913338
GeneID:100626873,Genbank:NM_001243625.1	CES3	418.481	207.186	-1.01519	7.73607e-10	2.23634e-09
GeneID:100517793,Genbank:XM_005659280.3	CFAP206	276.95	129.856	-1.09341	8.63013e-09	2.35146e-08
GeneID:100516337,Genbank:XM_021066267.1	CFAP52	494.718	175.15	-1.49803	4.05474e-15	1.49752e-14
GeneID:100152602,Genbank:XM_005671442.3	CFAP58	32.5929	11.4421	-1.50986	0.00625842	0.0103837
GeneID:100523699,Genbank:XM_021073262.1	CFAP73	152.69	74.1552	-1.04078	9.32266e-05	0.000189443
GeneID:100516278,Genbank:XM_021100933.1	CFAP99	74.8209	18.7529	-1.99845	8.20184e-07	1.96468e-06
GeneID:396877,Genbank:XM_013994801.1	CFD	395.862	5250.03	3.73098	0	0
GeneID:100516921,Genbank:XM_013989347.2	CFI	827.751	181.749	-2.18648	3.01623e-55	2.99877e-54
GeneID:497233,Genbank:XM_005656299.3	CFL2	3941.45	11009.3	1.48213	2.08329e-220	9.33555e-219
GeneID:414381,Genbank:XM_005652441.3	CFLAR	950.305	2986.43	1.65186	2.22254e-140	5.67943e-139
GeneID:100524723,Genbank:XM_021084905.1	CHAC1	92.4474	906.171	3.29207	6.92868e-115	1.40574e-113
GeneID:396896,Genbank:NM_001001541.1	CHAT	0.588942	19.1435	5.04534	8.33096e-05	0.000170051
GeneID:100152325,Genbank:XM_001929468.4	CHCHD10	921.488	315.752	-1.54477	8.66316e-40	6.40212e-39
GeneID:100151982,Genbank:XM_005669647.3	CHDH	2446.38	552.041	-2.14779	6.19494e-147	1.66563e-145
GeneID:397154,Genbank:NM_214081.2	CHGB	3.10757	17.6534	2.49373	0.00719853	0.0118079
GeneID:396865,Genbank:NM_001001540.1	CHI3L1	62.74	2690.04	5.42378	1.33697e-26	7.21703e-26
GeneID:100526199,Genbank:XM_003135187.5	CHIC1	1945.01	721.593	-1.43091	1.88072e-55	1.87829e-54
GeneID:100511780,Genbank:XM_021069242.1	CHL1	146.771	41.7603	-1.81143	7.22849e-07	1.74015e-06
GeneID:100513035,Genbank:NM_001244744.1	CHMP5	977.989	2087.93	1.09453	1.1553e-49	1.04389e-48
GeneID:100151989,Genbank:XM_001925760.6	CHRNA3	118.382	297.132	1.32753	1.01461e-11	3.24826e-11
GeneID:110257409,Genbank:XM_021077821.1	CHRNA4	17.3621	171	3.29194	1.93299e-19	8.47775e-19
GeneID:100157223,Genbank:XM_005656244.3	CHRNB4	214.366	72.5306	-1.56422	1.03167e-11	3.30014e-11
GeneID:100519885,Genbank:XM_005660969.3	CHST1	0	25.4703	7.32201	1.08794e-07	2.76547e-07
GeneID:100520059,Genbank:XM_003121594.4	CHST14	441.847	214.761	-1.04098	4.45334e-10	1.30618e-09
GeneID:100151968,Genbank:XM_001928637.4	CHST3	142.684	539.265	1.92077	8.54908e-27	4.63263e-26
GeneID:106510480,Genbank:XM_021093820.1	CHST4	4.23893	20.9756	2.29756	0.009187	0.014863
GeneID:100515146,Genbank:XM_021096201.1	CHST9	845.326	296.254	-1.51305	6.14784e-40	4.56292e-39
GeneID:100520288,Genbank:NM_001244442.2	CHSY1	494.087	2285.18	2.20848	3.82677e-140	9.76268e-139
GeneID:100518720,Genbank:XM_021084739.1	CHSY3	0.57721	7.26462	3.65349	0.0232578	0.0353648
GeneID:100127171,Genbank:NM_001112696.1	CIDEA	22.3126	486.629	4.45144	2.592e-83	3.74158e-82
GeneID:106509697,Genbank:XM_021085809.1	CIITA	26.5768	245.33	3.21425	6.36248e-27	3.46596e-26
GeneID:100518061,Genbank:XM_013987500.2	CILP2	2.35618	12.8209	2.45689	0.0266793	0.0401696
GeneID:110256737,Genbank:XM_021073223.1	CISD1	3576.05	938.803	-1.92945	4.76963e-192	1.7985e-190
GeneID:100518866,Genbank:NM_001315788.1	CISH	54.6891	122.417	1.1612	6.85242e-05	0.000141026
GeneID:654297,Genbank:XM_005657822.2	CITED1	82.5448	9.59726	-3.10847	9.88936e-11	3.00313e-10
GeneID:100154624,Genbank:XM_001926978.5	CLCA4	42.216	16.4197	-1.36212	0.00488404	0.00824584
GeneID:397147,Genbank:XM_021069950.1	CLCN2	337.368	788.293	1.22374	1.40897e-25	7.40404e-25
GeneID:100153752,Genbank:XM_021065094.1	CLDN10	136.512	3.82859	-5.15731	6.9869e-06	1.56366e-05
GeneID:100302019,Genbank:NM_001161644.2	CLDN16	0.554572	13.7028	4.58622	0.00092481	0.00170351
GeneID:100294676,Genbank:XM_021068338.1	CLDN18	16.7836	734.194	5.43545	3.21221e-116	6.61263e-115
GeneID:100294682,Genbank:NM_001160084.1	CLDN19	82.6011	24.8179	-1.73535	1.65468e-05	3.6086e-05
GeneID:733684,Genbank:XM_021079578.1	CLDN2	1105.51	30.879	-5.16153	2.62982e-38	1.87966e-37
GeneID:733578,Genbank:XM_021085910.1	CLDN4	6522.24	14243.9	1.12696	5.05165e-117	1.05112e-115
GeneID:100302020,Genbank:XM_005662194.3	CLDN6	6.32956	154.08	4.60279	2.09144e-25	1.09643e-24
GeneID:100127486,Genbank:XM_021066034.1	CLDN7	116.563	246.114	1.07928	6.0185e-08	1.5531e-07
GeneID:100302021,Genbank:NM_001161646.1	CLDN8	3680.02	591.773	-2.63702	7.23651e-234	3.58578e-232
GeneID:100302022,Genbank:XM_021085622.1	CLDN9	46.9839	472	3.32422	4.56792e-52	4.31037e-51
GeneID:100525922,Genbank:XM_021097531.1	CLEC18C	392.902	22.0907	-4.15067	2.69868e-58	2.78888e-57
GeneID:100519486,Genbank:XM_003126483.5	CLEC1A	0	4.9937	4.96972	0.0146577	0.023034
GeneID:100521013,Genbank:XM_003126493.4	CLEC2D	10.6843	37.0529	1.80304	0.0090305	0.0146282
GeneID:100620511,Genbank:XM_005669451.3	CLEC3B	50.7308	11.4912	-2.14219	0.000365331	0.000699704
GeneID:100524617,Genbank:XM_021087395.1	CLEC4F	552.733	224.293	-1.30093	1.29904e-20	5.91378e-20
GeneID:594847,Genbank:XM_003127976.3	CLIC1	2833.34	8879.29	1.64811	3.74938e-289	2.54234e-287
GeneID:100516055,Genbank:XM_021079470.1	CLIC2	51.6039	158.396	1.62008	2.9679e-09	8.29874e-09
GeneID:100524809,Genbank:XM_021097159.1	CLIP3	487.067	1021.46	1.06892	5.73651e-26	3.0445e-25
GeneID:100155768,Genbank:XM_001927924.7	CLK3	1301.39	3059.8	1.23325	4.64046e-85	6.8718e-84
GeneID:100512427,Genbank:XM_021063025.1	CLMP	1.73163	33.9477	4.29336	1.31556e-06	3.10939e-06
GeneID:100127354,Genbank:XM_021085543.1	CLN3	581.858	1924.05	1.72515	2.56195e-83	3.70166e-82
GeneID:100156267,Genbank:XM_003359398.4	CLRN3	22.3501	5.63452	-1.98126	0.0219345	0.0335021
GeneID:397025,Genbank:NM_213971.1	CLU	17823.1	49264.7	1.4668	0	0
GeneID:100151841,Genbank:XM_013996738.2	CLVS1	0.866228	20.8206	4.58957	5.83442e-05	0.000121025
GeneID:100623872,Genbank:XM_021087907.1	CMPK2	0.588942	12.2365	4.39759	0.00162394	0.00291051
GeneID:100514659,Genbank:NM_001244546.1	CMTM5	0.565891	9.93249	4.11428	0.00453061	0.00768271
GeneID:102167523,Genbank:XM_021077743.1	CNBD2	40.646	13.0197	-1.64426	0.00214032	0.00378163
GeneID:397366,Genbank:XM_021101171.1	CNGA1	177.115	22.2603	-2.99576	2.03832e-19	8.9321e-19
GeneID:100523478,Genbank:XM_021080290.1	CNKSR2	520.502	1054.59	1.01936	1.41764e-23	7.06534e-23
GeneID:100513248,Genbank:XM_021086603.1	CNKSR3	843.162	315.511	-1.41793	6.91844e-37	4.82232e-36
GeneID:396911,Genbank:NM_213878.1	CNN1	0.588942	9.89993	4.09173	0.00478669	0.00809121
GeneID:100049656,Genbank:XM_003125902.5	CNN3	9559.36	41230.1	2.10882	0	0
GeneID:100155831,Genbank:XM_005657454.3	CNNM2	417.445	116.61	-1.8394	4.45572e-25	2.31159e-24
GeneID:100739697,Genbank:XM_021087272.1	CNNM4	721.751	1717.73	1.25062	1.72501e-50	1.58931e-49
GeneID:100157604,Genbank:XM_021074929.1	CNPPD1	2075.1	898.375	-1.20809	6.53869e-59	6.8027e-58
GeneID:100126290,Genbank:XM_021097866.1	CNPY3	718.085	311.082	-1.20673	2.78606e-22	1.33517e-21
GeneID:100737807,Genbank:XM_003481199.4	CNRIP1	11.7678	52.5003	2.15571	6.49167e-05	0.00013394
GeneID:100154767,Genbank:XM_021063284.1	CNTLN	1160.87	529.728	-1.1315	2.19561e-32	1.3804e-31
GeneID:110255467,Genbank:XM_021063272.1	CNTN2	0	8.06243	5.66087	0.00114926	0.00209944
GeneID:100511594,Genbank:XM_021069229.1	CNTN3	1661.83	362.27	-2.19793	7.65665e-114	1.5373e-112
GeneID:100521039,Genbank:XM_021066979.1	CNTNAP1	149.519	36.723	-2.02706	3.43275e-11	1.06695e-10
GeneID:100516568,Genbank:XM_021063931.1	COBL	13281.6	1019.2	-3.70385	0	0
GeneID:100737004,Genbank:XM_021075418.1	COBLL1	2499.86	376.799	-2.72962	9.50438e-228	4.42584e-226
GeneID:100620394,Genbank:XM_021066594.1	COL15A1	12.2659	260.195	4.41855	4.25726e-43	3.36661e-42
GeneID:414914,Genbank:XM_013983710.2	COL17A1	4449.4	14625.5	1.71697	2.51945e-249	1.35717e-247
GeneID:100512751,Genbank:XM_003121272.5	COL19A1	74.2371	36.8342	-1.00971	0.0114627	0.0182827
GeneID:100738123,Genbank:XM_021067153.1	COL1A1	218.83	1973.65	3.17511	1.03182e-144	2.71753e-143
GeneID:100519955,Genbank:XM_021088863.1	COL22A1	0.277286	8.83152	4.83085	0.0120757	0.0192068
GeneID:100519542,Genbank:XM_021086264.1	COL26A1	3.15367	15.6608	2.30867	0.0124546	0.0197647
GeneID:102159686,Genbank:XM_021067868.1	COL27A1	248.882	1134.63	2.18961	1.3339e-84	1.96214e-83
GeneID:100510974,Genbank:XM_021063396.1	COL28A1	232.924	38.6853	-2.58681	8.9314e-18	3.66453e-17
GeneID:397323,Genbank:XM_021092611.1	COL2A1	23.2634	47.7875	1.04075	0.0320376	0.0476434
GeneID:100515336,Genbank:XM_021065910.1	COL4A1	41693.2	12777.8	-1.70619	0	0
GeneID:100153454,Genbank:XM_021065909.1	COL4A2	26969.8	12273.3	-1.13588	9.79581e-190	3.59723e-188
GeneID:100621504,Genbank:XM_021075272.1	COL4A3	8758.9	548.034	-3.99892	0	0
GeneID:100621403,Genbank:XM_021075271.1	COL4A4	15391.3	3515.19	-2.13046	0	0
GeneID:100737091,Genbank:XM_021080779.1	COL4A5	89.7044	4.24257	-4.41338	1.32055e-14	4.7667e-14
GeneID:100101551,Genbank:XM_021075741.1	COL6A3	6.39748	132.014	4.37404	7.58906e-22	3.58688e-21
GeneID:397430,Genbank:XM_001926443.6	COL8A1	522.547	36.0295	-3.85379	2.62111e-54	2.55823e-53
GeneID:100736753,Genbank:XM_005662778.3	COLEC11	331.674	14.0992	-4.55416	2.63172e-50	2.40748e-49
GeneID:102166764,Genbank:XM_021096155.1	COLEC12	1145.14	20.1677	-5.82372	2.31194e-146	6.19457e-145
GeneID:100624924,Genbank:XM_003482738.4	COLGALT2	66.9382	172.153	1.36291	3.23038e-06	7.38454e-06
GeneID:100624545,Genbank:XM_021071338.1	COLQ	0	6.94301	5.44487	0.00600222	0.00998813
GeneID:100152647,Genbank:XM_001928774.5	COQ10B	564.533	1212.52	1.10256	1.06637e-33	6.95906e-33
GeneID:100152047,Genbank:XM_021090298.1	COQ3	655.765	286.455	-1.19451	6.07517e-17	2.41694e-16
GeneID:100511399,Genbank:XM_021064416.1	COQ8A	1051.12	165.252	-2.66977	1.22895e-16	4.81978e-16
GeneID:100738048,Genbank:XM_021100577.1	CORIN	36.6601	338.148	3.20576	1.41568e-45	1.17732e-44
GeneID:100156622,Genbank:XM_005670752.3	CORO1C	1832.23	3739.24	1.02943	1.10943e-51	1.03825e-50
GeneID:100511910,Genbank:XM_005660267.3	CORO2A	294.012	980.05	1.73799	3.08478e-44	2.49559e-43
GeneID:100621773,Genbank:XM_003361733.4	COTL1	1853.86	6563.49	1.82393	8.67586e-241	4.48591e-239
GeneID:100038031,Genbank:NM_001097500.2	COX8H	4.05385	22.324	2.46179	0.0040674	0.00693374
GeneID:406870,Genbank:XM_013991587.2	CP	1268.7	3222.06	1.34496	6.08038e-86	9.09117e-85
GeneID:397476,Genbank:XM_005673165.3	CPA1	34.4657	150.844	2.13197	3.01636e-11	9.41318e-11
GeneID:100516122,Genbank:XM_021078825.1	CPA4	73.6414	298.304	2.01681	3.82101e-21	1.77077e-20
GeneID:100513961,Genbank:XM_021078824.1	CPA5	65.0581	183.319	1.4949	7.3516e-09	2.0109e-08
GeneID:100155038,Genbank:XM_001929146.4	CPB2	1185.04	54.1368	-4.45125	1.34945e-164	4.1977e-163
GeneID:100152117,Genbank:XM_021073492.1	CPEB3	243.576	98.3391	-1.3093	4.4239e-07	1.07927e-06
GeneID:100511847,Genbank:XM_021078989.1	CPED1	106.819	22.9405	-2.21976	2.81039e-09	7.86827e-09
GeneID:100624856,Genbank:XM_003356825.4	CPLX1	106.513	42.5673	-1.3218	0.000745484	0.00138874
GeneID:110259396,Genbank:XM_021084435.1	CPLX2	4.30726	17.6957	2.03505	0.0245537	0.0372084
GeneID:100628221,Genbank:XM_021091972.1	CPM	71.8475	548.164	2.93189	1.55165e-64	1.7383e-63
GeneID:100157532,Genbank:XM_021071322.1	CPNE4	199.314	910.504	2.19166	1.24355e-71	1.54297e-70
GeneID:100152591,Genbank:XM_013977863.2	CPNE5	4.19299	23.7281	2.51451	0.0112625	0.0179837
GeneID:100155292,Genbank:XM_021099221.1	CPNE6	1.20135	950.805	9.68546	9.59043e-40	7.08061e-39
GeneID:100628234,Genbank:XM_003356107.4	CPTP	745.862	321.549	-1.21363	5.40204e-25	2.79503e-24
GeneID:100155151,Genbank:NM_001164509.1	CRABP2	13.5585	1256.23	6.53399	7.419e-167	2.34556e-165
GeneID:100511435,Genbank:XM_013989684.2	CRACR2B	573.647	149.272	-1.94249	5.50854e-35	3.70753e-34
GeneID:100511431,Genbank:XM_003122155.6	CRB2	38.1865	10.6963	-1.83595	0.00214988	0.00379722
GeneID:100516663,Genbank:XM_003122829.6	CREB3L1	711.206	2022.93	1.50763	3.03954e-84	4.44993e-83
GeneID:100522979,Genbank:XM_021084084.1	CREB3L3	4.35502	51.6283	3.57203	4.59467e-08	1.19465e-07
GeneID:100517088,Genbank:XM_003124874.4	CREG2	0.577623	62.5524	6.76068	1.08729e-09	3.11807e-09
GeneID:100337682,Genbank:XM_021077443.1	CRHBP	1.73204	16.3867	3.24272	0.0011307	0.00206627
GeneID:100154285,Genbank:XM_021098749.1	CRIP3	48.2904	20.1341	-1.26061	0.00711954	0.011692
GeneID:100625354,Genbank:XM_021093723.1	CRISPLD2	18.6867	195.014	3.38081	2.55023e-23	1.26165e-22
GeneID:100738750,Genbank:XM_021083475.1	CRLF1	28.5407	517.198	4.17902	4.74878e-87	7.23312e-86
GeneID:396574,Genbank:XM_021080235.1	CRSP-2	3.25761	110.146	5.09185	2.41139e-07	5.9955e-07
GeneID:100519789,Genbank:XM_021062778.1	CRYAB	2069.07	850.628	-1.28286	2.99958e-48	2.6259e-47
GeneID:100152041,Genbank:XM_021073683.1	CRYBA4	0	15.2031	6.57758	1.23765e-05	2.72875e-05
GeneID:396914,Genbank:XM_021065155.1	CRYL1	1108.26	461.69	-1.26324	5.06444e-35	3.4116e-34
GeneID:100525333,Genbank:XM_003124557.5	CRYM	1039.18	396.652	-1.38926	6.20723e-38	4.4101e-37
GeneID:733653,Genbank:XM_021093604.1	CRYZ	4197.88	514.863	-3.02754	0	0
GeneID:100515377,Genbank:XM_021091700.1	CSAD	717.119	212.479	-1.75572	1.93009e-37	1.35818e-36
GeneID:397208,Genbank:NM_214118.2	CSF2	21.1577	414.088	4.29506	6.41469e-63	7.00856e-62
GeneID:100157878,Genbank:XM_001926417.6	CSGALNACT2	575.607	1232.69	1.09845	4.21077e-27	2.30846e-26
GeneID:100621741,Genbank:XM_021090582.1	CSMD3	63.2135	15.1793	-2.05548	1.27363e-05	2.80289e-05
GeneID:733676,Genbank:XM_003128485.6	CSPG4	2.65693	20.9582	2.99495	0.00105236	0.00192949
GeneID:100519275,Genbank:XM_003132123.4	CSRNP1	271.316	2359.91	3.12105	3.0623e-275	1.91672e-273
GeneID:100515450,Genbank:XM_005671893.3	CSRNP3	177.305	72.5432	-1.28931	7.95042e-08	2.03803e-07
GeneID:100622890,Genbank:XM_003357676.4	CSRP1	3715.33	7558.09	1.02467	3.88734e-114	7.8355e-113
GeneID:100302695,Genbank:XM_021077681.1	CST11	0.854909	7.62901	3.14858	0.0264846	0.0399207
GeneID:100624883,Genbank:NM_001244547.1	CTDSP2	2674.7	1286.69	-1.0555	3.06313e-55	3.04344e-54
GeneID:100517189,Genbank:XM_003358363.4	CTDSPL	8398.4	2087.39	-2.00828	0	0
GeneID:100152141,Genbank:NM_213833.2	CTGF	2425.51	25849.7	3.4137	0	0
GeneID:100627651,Genbank:XM_021095298.1	CTNNBIP1	126.138	329.28	1.38524	1.49306e-13	5.16045e-13
GeneID:100627268,Genbank:XM_021083325.1	CTR9	2871.92	1295.98	-1.14802	2.22496e-53	2.1405e-52
GeneID:100522387,Genbank:XM_003129741.3	CTSC	3107.71	34823.2	3.48634	0	0
GeneID:100517505,Genbank:XM_021078653.1	CTTNBP2	7488.77	2538.02	-1.56093	2.45274e-113	4.90548e-112
GeneID:100520948,Genbank:XM_003123199.4	CTXN1	126.067	331.077	1.39328	2.06296e-10	6.15347e-10
GeneID:100141398,Genbank:XM_021098732.1	CUL7	1556.4	606.837	-1.3586	2.04124e-49	1.83049e-48
GeneID:100521258,Genbank:XM_021086269.1	CUX1	4154.72	1829.43	-1.18343	1.52409e-87	2.34219e-86
GeneID:100153673,Genbank:XM_021073976.1	CUX2	618.687	258.374	-1.25985	2.0073e-21	9.37263e-21
GeneID:100621027,Genbank:XM_021093908.1	CX3CL1	505.116	198.519	-1.34735	5.61131e-20	2.51817e-19
GeneID:494019,Genbank:NM_001008691.1	CXCL10	91.7951	2494.69	4.76501	2.23465e-15	8.35292e-15
GeneID:100169744,Genbank:XM_005666774.3	CXCL11	24.6465	350.197	3.83316	1.37273e-50	1.26625e-49
GeneID:494467,Genbank:NM_001244128.1	CXCL14	39.058	3858.56	6.6294	8.22773e-74	1.04178e-72
GeneID:414904,Genbank:NM_001001861.2	CXCL2	113.878	1786.14	3.97204	2.496e-13	8.54854e-13
GeneID:396880,Genbank:NM_213867.1	CXCL8	476.36	17568.1	5.2049	2.2551e-13	7.7355e-13
GeneID:100135681,Genbank:NM_001114289.2	CXCL9	1.77897	15.3669	3.12757	0.00485829	0.00820775
GeneID:100124654,Genbank:XM_021075284.1	CXCR2	1.48995	18.4609	3.65468	0.000793736	0.00147277
GeneID:396659,Genbank:NM_213773.1	CXCR4	0	41.1238	8.0129	9.02077e-10	2.59946e-09
GeneID:100521810,Genbank:XM_021100711.1	CXXC4	34.5791	7.64895	-2.17816	0.000291791	0.000563674
GeneID:100524854,Genbank:XM_021084872.1	CXXC5	2033.2	984.835	-1.04622	4.15886e-23	2.04309e-22
GeneID:414799,Genbank:NM_001001770.1	CYB5A	5907.29	2212.48	-1.41674	1.65509e-160	4.93971e-159
GeneID:100286856,Genbank:NM_001159592.1	CYB5B	5706.09	1882.75	-1.59967	8.13496e-151	2.27015e-149
GeneID:100523290,Genbank:XM_021076694.1	CYFIP2	17422.4	5765.94	-1.59527	0	0
GeneID:396864,Genbank:XM_021090799.1	CYM	0	5.33575	5.06653	0.00943916	0.015247
GeneID:403329,Genbank:XM_021098320.1	CYP11A1	4.2733	37.5631	3.12652	4.58157e-06	1.03812e-05
GeneID:397145,Genbank:NM_214075.2	CYP24A1	0	54.1562	8.40979	4.09285e-11	1.26779e-10
GeneID:100124374,Genbank:XM_021071775.1	CYP26A1	101.668	21.3226	-2.25171	8.25947e-10	2.38319e-09
GeneID:403107,Genbank:XM_021072176.1	CYP2C33	882.764	28.5507	-4.94759	4.56474e-126	1.03174e-124
GeneID:100124375,Genbank:XM_003480731.4	CYP2R1	4.92008	18.6586	1.92529	0.0142862	0.0224935
GeneID:100113410,Genbank:NM_001101027.1	CYP39A1	1582.74	658.636	-1.26487	7.44436e-44	5.96011e-43
GeneID:100126281,Genbank:NM_001134824.1	CYP3A46	2979.06	8375.31	1.49145	6.97243e-177	2.32314e-175
GeneID:100113469,Genbank:XM_021075586.1	CYP4V2	670.841	256.488	-1.38667	1.64675e-22	7.95834e-22
GeneID:403334,Genbank:XM_005667583.3	CYP51	7052.62	15619.6	1.14715	4.553e-222	2.0462e-220
GeneID:448985,Genbank:XM_005663076.3	CYP7A1	432.909	167.931	-1.36585	4.4118e-14	1.56114e-13
GeneID:100153791,Genbank:XM_001927740.5	CYR61	688.373	25353.4	5.20207	0	0
GeneID:110260059,Genbank:XM_021087851.1	CYS1	2214.13	946.594	-1.22595	3.95557e-62	4.27345e-61
GeneID:100515446,Genbank:XM_013989851.2	CYTH1	846.972	1818.47	1.10225	1.06297e-36	7.39581e-36
GeneID:100624008,Genbank:XM_003356855.5	CYTL1	0	26.4174	7.37351	7.15208e-08	1.83887e-07
GeneID:100155713,Genbank:XM_021098661.1	DAAM2	6.39913	451.634	6.15152	5.48162e-68	6.47903e-67
GeneID:100519746,Genbank:XM_021076650.1	DAB2	5946.81	1808.27	-1.71743	2.1097e-202	8.51592e-201
GeneID:100156238,Genbank:XM_001924267.6	DACH1	2027.99	782.44	-1.37425	8.65693e-68	1.02087e-66
GeneID:397134,Genbank:NM_214066.2	DAO	3881.38	149.554	-4.69762	0	0
GeneID:100516103,Genbank:XM_021064621.1	DAPK1	812.345	287.013	-1.50115	5.31824e-34	3.49723e-33
GeneID:100624415,Genbank:XM_021084109.1	DAPK3	1857.75	3835.35	1.04602	9.02719e-54	8.73891e-53
GeneID:100524813,Genbank:XM_021098591.1	DAXX	589.831	1374.19	1.22079	9.45143e-39	6.81526e-38
GeneID:100192446,Genbank:XM_021101971.1	DBF4	666.289	1464.35	1.13694	3.52133e-27	1.93598e-26
GeneID:733609,Genbank:XM_001927211.6	DBH	5.35914	180.092	5.07761	1.18035e-05	2.60689e-05
GeneID:100623166,Genbank:XM_021062333.1	DCHS1	39.2575	17.5673	-1.16022	0.0195371	0.0300811
GeneID:100516672,Genbank:XM_003125837.4	DCLRE1B	265.25	572.024	1.10921	1.93141e-13	6.63842e-13
GeneID:100512855,Genbank:XM_021063988.1	DCLRE1C	296.423	106.965	-1.46919	2.0544e-13	7.05489e-13
GeneID:396957,Genbank:NM_213920.1	DCN	13.0945	43.808	1.74367	0.0106779	0.0171014
GeneID:100523160,Genbank:XM_013986335.2	DCX	935.286	302.579	-1.62731	1.36254e-32	8.62609e-32
GeneID:100153814,Genbank:XM_021090342.1	DDAH1	4998.65	10118	1.01717	4.27904e-92	6.89823e-91
GeneID:110261496,Genbank:XM_021098458.1	DDAH2	1.39775	16.5131	3.54055	0.00326412	0.00562704
GeneID:396857,Genbank:XM_021063927.1	DDC	2437.73	20.9548	-6.86009	1.10862e-222	5.0115e-221
GeneID:100240743,Genbank:XM_005674378.2	DDIT3	235.386	1486.39	2.65795	4.29965e-153	1.213e-151
GeneID:100153821,Genbank:NM_001243452.1	DDIT4	4535.78	30669.1	2.75742	1.79651e-45	1.49082e-44
GeneID:100525642,Genbank:XM_021091592.1	DDN	0	4.9869	4.968	0.0164275	0.0256069
GeneID:100154199,Genbank:XM_021089500.1	DDR2	4653.98	13700.7	1.55764	0	0
GeneID:396723,Genbank:XM_021064058.1	DDX58	551.37	13073.8	4.56747	5.22167e-66	5.97536e-65
GeneID:100158037,Genbank:XM_021072214.1	DDX60	86.1089	3126.86	5.18353	2.28663e-67	2.6761e-66
GeneID:503544,Genbank:NM_001190232.2	DECR1	3128.65	1249.91	-1.32339	3.4732e-78	4.7019e-77
GeneID:100154998,Genbank:XM_001929239.6	DEF6	42.7586	7.27094	-2.55656	2.63967e-05	5.65695e-05
GeneID:396819,Genbank:NM_213838.1	DEFB1	1.97537	33.0532	4.04563	9.78214e-07	2.33167e-06
GeneID:106505981,Genbank:XM_013983165.2	DEFB115	71.2497	13.4458	-2.40949	1.09575e-06	2.60219e-06
GeneID:106505976,Genbank:XM_013983105.2	DEFB124	0	6.92697	5.44154	0.00305638	0.00528897
GeneID:100739329,Genbank:XM_021099703.1	DEGS2	33.3582	2124.81	5.99616	9.64444e-98	1.64573e-96
GeneID:100738229,Genbank:XM_021064483.1	DENND1B	2381.16	1162.76	-1.03409	2.32497e-50	2.12938e-49
GeneID:100737024,Genbank:XM_003480816.4	DENND1C	196.17	593.61	1.59757	5.62048e-32	3.50515e-31
GeneID:100157652,Genbank:XM_005663560.3	DENND2D	608.53	287.085	-1.08295	1.89906e-12	6.26936e-12
GeneID:100155273,Genbank:XM_021088792.1	DENND3	1076.7	3216.77	1.57911	4.66807e-131	1.11543e-129
GeneID:100157658,Genbank:XM_021090558.1	DEPTOR	1318.15	155.428	-3.08311	4.70671e-106	8.86306e-105
GeneID:100155947,Genbank:XM_005670904.3	DERL3	53.9264	6.88469	-2.97128	1.64455e-07	4.13142e-07
GeneID:396725,Genbank:XM_021074667.1	DES	152.358	497.262	1.70628	0.000552175	0.00104232
GeneID:100515270,Genbank:XM_021062630.1	DEUP1	501.857	1199.84	1.2583	2.19015e-33	1.41791e-32
GeneID:100518993,Genbank:XM_003133509.6	DFNB59	47.2982	16.2632	-1.5364	0.00498135	0.00839548
GeneID:397097,Genbank:XM_021091127.1	DGKA	1531.96	3841.77	1.32632	2.09828e-114	4.24599e-113
GeneID:100526190,Genbank:XM_021075023.1	DGKD	1025.95	4440.87	2.1133	3.72942e-229	1.76321e-227
GeneID:100628197,Genbank:NM_001243354.1	DHCR24	12383.7	5682.46	-1.12372	3.27496e-137	8.1927e-136
GeneID:100513307,Genbank:NM_001244532.1	DHRS11	1372.02	4635.53	1.7565	1.08555e-230	5.16385e-229
GeneID:100515168,Genbank:XM_021067495.1	DHRS13	1027.04	2389.37	1.21846	2.66638e-37	1.87204e-36
GeneID:100514967,Genbank:XM_021095382.1	DHRS3	1326.53	69.5793	-4.24937	1.56088e-161	4.72235e-160
GeneID:397082,Genbank:NM_214019.2	DHRS4	32.5941	70.4876	1.11192	0.00387481	0.00662222
GeneID:100515625,Genbank:XM_005669235.3	DHRS7C	1.74336	24.6601	3.82601	0.000246026	0.000478676
GeneID:100524520,Genbank:XM_005668815.3	DHX58	201.383	3145.86	3.96675	1.22944e-92	1.99237e-91
GeneID:414380,Genbank:NM_001001627.1	DIO1	846.404	11.4319	-6.20837	2.2644e-101	4.04246e-100
GeneID:664653,Genbank:XM_021082083.1	DKK3	20.9406	861.705	5.35657	4.70126e-145	1.2403e-143
GeneID:100620787,Genbank:XM_021077719.1	DLC1	552.736	3015.6	2.44869	1.19421e-165	3.74493e-164
GeneID:100153766,Genbank:XM_021071663.1	DLEC1	510.303	140.186	-1.86308	2.57054e-26	1.37701e-25
GeneID:100626077,Genbank:XM_003481294.4	DLG4	38.4839	85.8101	1.15338	0.0174821	0.0271414
GeneID:100627012,Genbank:XM_021097724.1	DLGAP1	2664.36	1183.21	-1.17096	1.03592e-46	8.78516e-46
GeneID:100523643,Genbank:XM_021074622.1	DLGAP2	9.09043	0.748223	-3.58272	0.0207446	0.0318103
GeneID:100623214,Genbank:XM_021095869.1	DLGAP3	36.3248	7.90203	-2.19478	0.00221669	0.00390942
GeneID:106504144,Genbank:XM_021077874.1	DLGAP4	1307.03	3287.54	1.33104	6.13611e-78	8.24907e-77
GeneID:100620481,Genbank:XM_003353151.4	DLL1	5.49894	24.3441	2.14851	0.00791546	0.0128977
GeneID:100152163,Genbank:NM_001244418.1	DLL4	154.823	684.535	2.14687	2.96572e-45	2.4545e-44
GeneID:100516335,Genbank:XM_003131590.5	DLX3	0	18.7174	6.87678	1.90676e-06	4.4449e-06
GeneID:751862,Genbank:NM_001048188.1	DMBT1	0.554572	15.1837	4.73511	0.000685537	0.00128139
GeneID:100522866,Genbank:XM_005655492.2	DMC1	6.96461	58.5752	3.07594	4.60573e-09	1.27401e-08
GeneID:497636,Genbank:XM_021079543.1	DMD	2776.69	1089.66	-1.34978	2.23934e-83	3.24159e-82
GeneID:100525563,Genbank:XM_021084481.1	DMGDH	8.10771	0.761347	-3.40967	0.0231087	0.03516
GeneID:100517627,Genbank:XM_003121880.4	DMRTA1	141.529	330.366	1.22448	2.95373e-11	9.22331e-11
GeneID:100515733,Genbank:XM_003127983.6	DMRTB1	94.7778	24.0745	-1.9775	2.61042e-08	6.90068e-08
GeneID:100157264,Genbank:XM_005657225.3	DMTN	1159.5	452.678	-1.35716	2.95932e-41	2.26154e-40
GeneID:100517588,Genbank:XM_005664317.3	DNAAF1	113.857	29.621	-1.94036	2.85895e-08	7.53741e-08
GeneID:100157315,Genbank:XM_021072222.1	DNAH10	1252.73	522.681	-1.26159	4.56198e-27	2.49746e-26
GeneID:100620543,Genbank:XM_021063431.1	DNAH11	804.179	330.301	-1.28315	4.46102e-24	2.25016e-23
GeneID:102163805,Genbank:XM_021066525.1	DNAH17	8.43192	500.173	5.89936	5.91898e-71	7.29724e-70
GeneID:100738073,Genbank:XM_021086503.1	DNAH3	4.25067	38.0532	3.15017	2.54878e-06	5.89e-06
GeneID:100623921,Genbank:XM_021076646.1	DNAH5	3149.32	1125.74	-1.48406	8.26504e-112	1.62567e-110
GeneID:100524798,Genbank:XM_021087305.1	DNAH6	1305.55	444.447	-1.5546	8.0955e-54	7.8468e-53
GeneID:100157866,Genbank:XM_021075816.1	DNAH7	469.449	110.153	-2.09069	1.77436e-32	1.1192e-31
GeneID:100624095,Genbank:XM_005668635.3	DNAI2	62.4527	15.9897	-1.96532	1.57938e-05	3.44682e-05
GeneID:100499566,Genbank:XM_005667093.3	DNAJB13	652.585	149.197	-2.12886	2.45669e-34	1.62797e-33
GeneID:100525553,Genbank:XM_005654514.2	DNAJB5	444.053	219.124	-1.01961	5.6308e-11	1.73169e-10
GeneID:100152107,Genbank:XM_021069457.1	DNAJC13	2504.92	5281.61	1.07632	7.85175e-76	1.01921e-74
GeneID:100623474,Genbank:XM_005655559.3	DNAJC22	1187.17	395.921	-1.58463	1.00252e-39	7.39104e-39
GeneID:100738251,Genbank:XM_021087775.1	DNAJC27	352.021	149.781	-1.23379	1.4493e-08	3.8974e-08
GeneID:406190,Genbank:XM_013988882.2	DNAJC6	1160.64	2736.83	1.23747	2.60923e-72	3.26101e-71
GeneID:100520304,Genbank:NM_001244667.1	DNAL4	1214.46	591.516	-1.03804	1.92139e-28	1.09611e-27
GeneID:100623248,Genbank:XM_003361926.3	DNALI1	179.379	47.0734	-1.93094	1.48954e-08	4.00143e-08
GeneID:100153921,Genbank:XM_005660471.3	DNM1	20.2118	103.622	2.35824	1.60328e-09	4.56392e-09
GeneID:100302109,Genbank:XM_021077254.1	DNMT3B	1274.42	359.736	-1.82543	8.44223e-60	8.86061e-59
GeneID:100157902,Genbank:XM_021098744.1	DNPH1	555.135	203.008	-1.45128	3.79226e-21	1.75797e-20
GeneID:110256069,Genbank:XM_021067535.1	DOC2B	5.56727	25.6366	2.21109	0.00189754	0.00337428
GeneID:100510985,Genbank:XM_021073736.1	DOCK5	1690.59	3976.32	1.23402	3.79564e-99	6.60818e-98
GeneID:100522877,Genbank:XM_021096552.1	DOCK7	3516.47	20085.6	2.51414	0	0
GeneID:100153522,Genbank:XM_003121929.6	DOCK8	7329.14	624.012	-3.55361	0	0
GeneID:100522271,Genbank:XM_021065834.1	DOCK9	2684.57	6241.04	1.21723	3.90497e-116	8.02804e-115
GeneID:100152025,Genbank:NM_001185102.1	DOK2	22.439	179.207	2.99589	1.93378e-22	9.32801e-22
GeneID:100517871,Genbank:XM_021099328.1	DOK6	832.233	365.791	-1.18663	6.68029e-17	2.65358e-16
GeneID:100516660,Genbank:XM_003122214.5	DOLPP1	595.351	261.537	-1.18656	2.66045e-18	1.11647e-17
GeneID:100513179,Genbank:XM_003132763.4	DOPEY2	891.149	3719.22	2.0615	4.2763e-228	1.99733e-226
GeneID:100738665,Genbank:XM_021084186.1	DOT1L	2596.25	7968.82	1.61802	4.28833e-218	1.89422e-216
GeneID:100620381,Genbank:XM_003358822.4	DPPA2	20.8708	57.186	1.45661	0.000543875	0.00102716
GeneID:100621064,Genbank:XM_021094265.1	DPY19L3	1166.33	562.224	-1.05296	4.24687e-27	2.32742e-26
GeneID:110256133,Genbank:XM_021068003.1	DRC3	1453.41	599.365	-1.2778	4.47027e-46	3.74989e-45
GeneID:100144487,Genbank:XM_021076520.1	DRD1	9.0664	106.461	3.5411	7.43349e-14	2.60239e-13
GeneID:100517071,Genbank:XM_005673764.3	DRP2	0.300337	17.2063	5.79338	6.42163e-05	0.000132566
GeneID:100623651,Genbank:XM_021096210.1	DSC2	33.145	885.302	4.73834	3.8049e-129	8.80595e-128
GeneID:100623437,Genbank:XM_021096206.1	DSC3	1.96364	89.9624	5.48499	4.49864e-16	1.72535e-15
GeneID:100517192,Genbank:XM_021071497.1	DSCAM	0.288605	5.33234	4.10398	0.0269434	0.0405437
GeneID:100625171,Genbank:XM_005659399.3	DSE	764.624	2361.09	1.62626	1.07367e-88	1.66992e-87
GeneID:110261618,Genbank:XM_021099385.1	DSEL	704.715	1514.45	1.10394	4.36452e-37	3.04767e-36
GeneID:100625733,Genbank:XM_003356391.4	DSG3	2.5639	14.9549	2.53616	0.0111708	0.0178446
GeneID:445516,Genbank:NM_001004031.1	DSTN	9122.24	25973.6	1.50968	3.60506e-291	2.47707e-289
GeneID:100627907,Genbank:XM_021096252.1	DTNA	883.37	3151.61	1.83519	2.66282e-134	6.54487e-133
GeneID:100515309,Genbank:XM_021087742.1	DTNB	1821.32	789.894	-1.20577	4.04318e-40	3.00951e-39
GeneID:100520459,Genbank:XM_021070271.1	DTX3L	573.475	3870.02	2.75553	4.43637e-180	1.52076e-178
GeneID:100522469,Genbank:XM_021076556.1	DUSP1	886.578	16319.9	4.20273	0	0
GeneID:100517416,Genbank:XM_003130510.5	DUSP10	326.43	1451.6	2.15452	2.02722e-70	2.48539e-69
GeneID:100154205,Genbank:XM_005671056.3	DUSP13	11.0189	44.7067	2.02282	0.000199799	0.000393289
GeneID:100514374,Genbank:XM_003133392.4	DUSP4	477.583	3633.85	2.92697	5.04441e-294	3.51291e-292
GeneID:100157144,Genbank:XM_003359366.4	DUSP5	1033.24	13480.7	3.70629	0	0
GeneID:100622968,Genbank:NM_001267842.1	DUSP6	1894.16	11306.5	2.57711	0	0
GeneID:110259213,Genbank:XM_021082598.1	DUSP8	287.797	709.089	1.30181	4.21648e-25	2.18895e-24
GeneID:100524960,Genbank:XM_003133089.3	DYDC1	14.7034	81.5578	2.48094	1.39062e-07	3.51004e-07
GeneID:100525130,Genbank:XM_003133090.4	DYDC2	15.3727	34.0435	1.14864	0.0263904	0.0397966
GeneID:100513078,Genbank:NM_001244749.2	DYNC2LI1	3271.28	1126.61	-1.53788	5.54369e-134	1.35825e-132
GeneID:102165562,Genbank:XM_021097077.1	DYNLRB2	614.967	125.862	-2.2879	3.8166e-50	3.477e-49
GeneID:100625631,Genbank:XM_021094374.1	DYRK1B	897.086	393.982	-1.18743	1.23837e-23	6.18186e-23
GeneID:100515779,Genbank:XM_021091961.1	DYRK2	1789.71	4396.09	1.297	1.71074e-94	2.81062e-93
GeneID:100739107,Genbank:XM_021063317.1	DYRK3	395.82	890.945	1.17004	3.21601e-26	1.71683e-25
GeneID:100522732,Genbank:XM_013996042.2	DYSF	586.051	102.644	-2.51513	1.68351e-41	1.29231e-40
GeneID:100511052,Genbank:XM_021078190.1	DZANK1	3060.71	1343.86	-1.18783	6.19724e-66	7.0708e-65
GeneID:100154778,Genbank:XM_021070424.1	DZIP3	799.944	281.058	-1.50889	1.90149e-33	1.23414e-32
GeneID:106504176,Genbank:XM_013980937.2	EAF2	340.775	71.0243	-2.26267	1.46441e-24	7.4768e-24
GeneID:733679,Genbank:XM_021093610.1	ECH1	1202.63	438.593	-1.45561	2.4755e-29	1.43985e-28
GeneID:100519847,Genbank:XM_021096622.1	ECHDC2	1887.42	532.671	-1.82482	1.28773e-95	2.14068e-94
GeneID:100513945,Genbank:XM_005668202.3	ECHDC3	2044.97	973.876	-1.07016	2.24658e-48	1.97342e-47
GeneID:100620701,Genbank:XM_021089909.1	ECM1	201.969	30420.6	7.23644	0	0
GeneID:100522859,Genbank:XM_003123983.4	ECSCR	12.1712	43.0951	1.82599	0.00115484	0.00210889
GeneID:100157377,Genbank:XM_021072013.1	EDARADD	260.998	124.25	-1.0698	3.65717e-08	9.58789e-08
GeneID:100738285,Genbank:XM_021069285.1	EDEM1	4811.07	21204.6	2.14009	0	0
GeneID:396915,Genbank:NM_213882.1	EDN1	15.8016	161.295	3.36074	6.90346e-19	2.96547e-18
GeneID:100153403,Genbank:XM_021091260.1	EEA1	5394.83	21246.3	1.97774	1.67095e-235	8.4146e-234
GeneID:110257403,Genbank:XM_021077778.1	EEF1A2	9269.66	20703.5	1.1592	1.82052e-127	4.139e-126
GeneID:100625070,Genbank:XM_021091900.1	EEF1AKMT3	332.979	778.092	1.22361	1.02839e-25	5.42441e-25
GeneID:100523895,Genbank:XM_003124619.6	EEF2KMT	196.338	451.684	1.20145	4.21181e-13	1.42613e-12
GeneID:100157361,Genbank:XM_021069440.1	EEFSEC	814.784	233.806	-1.80179	4.16914e-48	3.63331e-47
GeneID:100156382,Genbank:XM_013996764.2	EFCAB1	16.3636	45.7104	1.48063	0.00513232	0.00862547
GeneID:100511535,Genbank:NM_001243853.1	EFCAB12	788.047	133.565	-2.55896	5.5637e-56	5.59264e-55
GeneID:100515403,Genbank:XM_005653792.3	EFCAB2	59.4124	20.5811	-1.52875	0.000312499	0.000601649
GeneID:102162017,Genbank:XM_013985255.2	EFCAB8	19.3132	73.3211	1.91818	1.5298e-05	3.34332e-05
GeneID:100738889,Genbank:XM_021069408.1	EFCC1	0	4.17695	4.71389	0.0270823	0.0407408
GeneID:100153398,Genbank:XM_001925385.7	EFHD1	1101.36	456.526	-1.27053	2.12383e-21	9.91079e-21
GeneID:100144501,Genbank:XM_021088465.1	EFNA1	2943.08	6032.52	1.03555	2.13885e-11	6.73181e-11
GeneID:100512036,Genbank:XM_005661390.3	EFNA2	220.646	98.8074	-1.15888	2.49227e-07	6.18865e-07
GeneID:100154710,Genbank:XM_005663331.3	EFNA4	882.651	370.794	-1.25179	6.25986e-25	3.2313e-24
GeneID:100624619,Genbank:XM_021079969.1	EFNB1	932.612	2857.82	1.61563	5.52216e-83	7.92689e-82
GeneID:100621843,Genbank:XM_021087771.1	EFR3B	23.6457	273.167	3.52994	1.28431e-32	8.14414e-32
GeneID:397083,Genbank:XM_021100462.1	EGF	3917.62	29.5736	-7.05175	4.66966e-58	4.80006e-57
GeneID:100152368,Genbank:XM_001928507.6	EGLN3	2993.42	13285.3	2.15002	2.27384e-11	7.14503e-11
GeneID:100520726,Genbank:XM_003123974.6	EGR1	1242.2	9524.6	2.93919	0	0
GeneID:100038004,Genbank:XM_013983286.2	EGR2	42.5151	120.351	1.5021	4.76499e-07	1.15901e-06
GeneID:100516296,Genbank:XM_021072993.1	EGR3	44.7675	173.107	1.94665	2.70396e-10	8.02519e-10
GeneID:100520668,Genbank:XM_021087469.1	EHBP1	878.402	2020.94	1.20233	1.46108e-57	1.48901e-56
GeneID:100518056,Genbank:XM_021082847.1	EHBP1L1	3027.63	12017.2	1.98873	3.71803e-270	2.29007e-268
GeneID:100516416,Genbank:XM_021082871.1	EHD1	1928.28	3934.8	1.02932	6.0478e-50	5.49025e-49
GeneID:100736981,Genbank:XM_003482982.4	EIF1	8954.92	19274.7	1.10602	8.23108e-124	1.81271e-122
GeneID:397588,Genbank:XM_021085862.1	EIF2AK2	2352.58	13212.2	2.4896	2.35169e-75	3.03736e-74
GeneID:100627508,Genbank:NM_001244225.1	EIF4EBP1	1474.26	6179.86	2.06829	1.31553e-225	6.01718e-224
GeneID:100523927,Genbank:XM_003133058.4	EIF4EBP2	9144.93	4378.51	-1.06251	1.80755e-134	4.44979e-133
GeneID:100153303,Genbank:XM_021062881.1	ELAVL2	187.817	651.653	1.79558	1.09418e-35	7.47503e-35
GeneID:100524949,Genbank:XM_021064528.1	ELF3	1980.33	12682.6	2.67915	4.71206e-32	2.94695e-31
GeneID:100510890,Genbank:XM_005660986.2	ELF5	118.537	7.61979	-3.95844	1.03224e-17	4.22405e-17
GeneID:100621128,Genbank:XM_021085970.1	ELFN1	25.8154	140.558	2.44219	3.48605e-14	1.23895e-13
GeneID:100622445,Genbank:XM_021092733.1	ELK3	209.012	2869.12	3.78044	0	0
GeneID:102162997,Genbank:XM_021083507.1	ELL	1088.89	3214.16	1.56156	1.04013e-124	2.3071e-123
GeneID:100523777,Genbank:XM_003123796.5	ELL2	470.731	3295.98	2.80812	4.27656e-225	1.95032e-223
GeneID:100156183,Genbank:XM_001928143.3	ELL3	9.00831	25.6132	1.51044	0.0164827	0.0256878
GeneID:100522109,Genbank:XM_021079237.1	ELMO1	500.099	1063.89	1.08853	6.89125e-27	3.74872e-26
GeneID:100623005,Genbank:XM_021099496.1	ELMSAN1	1055.16	2637.27	1.32187	2.93311e-82	4.18319e-81
GeneID:100153368,Genbank:XM_021100180.1	ELOVL2	25.8368	3.80284	-2.7623	0.000370809	0.000709845
GeneID:100155434,Genbank:XM_005671398.2	ELOVL3	39.0755	83.5015	1.09766	0.00887547	0.0143967
GeneID:100312970,Genbank:XM_021100707.1	ELOVL6	2462.82	6285.3	1.35192	5.11115e-157	1.47422e-155
GeneID:100628129,Genbank:XM_021100551.1	EMCN	4.83837	118.225	4.59776	2.43442e-20	1.09951e-19
GeneID:100627558,Genbank:NM_001243478.1	EMG1	1138.51	2507.69	1.13892	7.3191e-56	7.33809e-55
GeneID:100153276,Genbank:XM_021099592.1	EML5	1131.87	455.14	-1.31477	3.02923e-33	1.95458e-32
GeneID:100516074,Genbank:XM_021087539.1	EML6	404.343	30.4582	-3.72845	2.08484e-56	2.10527e-55
GeneID:100101477,Genbank:XM_021090848.1	EMP1	2206.6	15148.6	2.77921	0	0
GeneID:100152562,Genbank:XM_021073408.1	EMX2	3938.34	9030.45	1.19712	8.1678e-131	1.94268e-129
GeneID:100517459,Genbank:XM_003123701.5	ENC1	1049.17	285.625	-1.87807	4.27447e-36	2.9462e-35
GeneID:100514888,Genbank:XM_003122208.4	ENDOG	231.424	107.104	-1.1116	1.49078e-07	3.75366e-07
GeneID:397096,Genbank:XM_005660449.3	ENG	277.713	838.212	1.59487	3.02404e-33	1.95205e-32
GeneID:100620304,Genbank:XM_021066511.1	ENGASE	381.804	172.164	-1.14929	5.21684e-10	1.52548e-09
GeneID:100303726,Genbank:NM_001164858.2	ENHO	156.622	385.813	1.30041	8.3253e-14	2.91197e-13
GeneID:100738870,Genbank:XM_021095279.1	ENO1	57722.3	154858	1.42377	4.79417e-166	1.50953e-164
GeneID:100157750,Genbank:XM_005652595.3	ENO2	36.5461	88.9868	1.28285	0.000162125	0.000322456
GeneID:100158218,Genbank:XM_003483559.4	ENO4	313.577	98.3118	-1.67302	1.27347e-17	5.19467e-17
GeneID:100626946,Genbank:XM_021093422.1	ENOSF1	261.06	67.6346	-1.94906	3.02489e-18	1.26699e-17
GeneID:503658,Genbank:XM_005662883.3	ENPP2	1686.51	417.875	-2.013	4.14667e-90	6.52826e-89
GeneID:100152050,Genbank:XM_021074886.1	ENPP6	11225.9	4276.27	-1.39231	2.67298e-232	1.2995e-230
GeneID:397361,Genbank:XM_021089895.1	ENSA	2189.18	1067.48	-1.03594	9.42478e-38	6.65633e-37
GeneID:397298,Genbank:XM_005671301.3	ENTPD1	129.781	26.3887	-2.29972	1.00592e-11	3.2211e-11
GeneID:100155254,Genbank:XM_021072268.1	ENTPD4	2808.7	5824.15	1.05232	2.17415e-77	2.89263e-76
GeneID:100626131,Genbank:XM_021077672.1	ENTPD6	1301.39	631.506	-1.04348	1.57552e-23	7.83956e-23
GeneID:100520913,Genbank:XM_021096127.1	EPB41L3	0.277286	6.09078	4.29581	0.0283608	0.0425233
GeneID:102161388,Genbank:XM_021101431.1	EPGN	29.8774	6.50036	-2.20074	0.000792872	0.00147152
GeneID:100519989,Genbank:XM_003134566.5	EPHA1	834.245	2056.35	1.301	1.46252e-63	1.61966e-62
GeneID:100522873,Genbank:XM_005665037.3	EPHA2	1647.42	4860.19	1.56081	3.6325e-154	1.03422e-152
GeneID:100337658,Genbank:XM_021068363.1	EPHA3	95.7754	36.9484	-1.37319	5.04521e-05	0.000105191
GeneID:100154222,Genbank:XM_021090161.1	EPHA7	217.281	29.0172	-2.90504	1.2432e-25	6.54403e-25
GeneID:100519549,Genbank:XM_005656047.3	EPHB2	97.6868	230.467	1.23797	5.3287e-10	1.55731e-09
GeneID:100337659,Genbank:XM_003358733.5	EPHB3	31.8213	135.598	2.09264	8.04448e-12	2.58722e-11
GeneID:100511727,Genbank:XM_021078880.1	EPHB6	66.2601	9.56228	-2.79457	1.75936e-08	4.70909e-08
GeneID:397639,Genbank:NM_214355.1	EPHX1	3507.77	1094.29	-1.68027	1.85818e-103	3.37971e-102
GeneID:110260406,Genbank:XM_021090394.1	EPPK1	577.004	1157.43	1.0038	1.85823e-19	8.16145e-19
GeneID:100625050,Genbank:XM_003482896.4	EPSTI1	225.861	2524.43	3.48285	6.3515e-27	3.4612e-26
GeneID:100514365,Genbank:XM_003131642.3	EPX	2.67998	21.3391	3.01261	0.00149217	0.00268369
GeneID:100621986,Genbank:XM_013986122.2	ERAS	94.8497	9.47673	-3.31751	3.05937e-13	1.0441e-12
GeneID:100516641,Genbank:XM_021066119.1	ERBB2	4442.93	1437.53	-1.62782	2.22914e-171	7.25527e-170
GeneID:100525789,Genbank:XM_021075968.1	ERBB4	112.153	43.2088	-1.37613	2.74076e-05	5.86466e-05
GeneID:100627254,Genbank:XM_021070727.1	ERC2	47.3762	169.793	1.84237	3.14577e-13	1.07264e-12
GeneID:100515232,Genbank:XM_003357697.5	ERCC6L2	618.184	288.067	-1.10166	9.06571e-15	3.29856e-14
GeneID:100620969,Genbank:XM_013978775.2	EREG	1457.45	11918.9	3.03182	0	0
GeneID:100625364,Genbank:XM_021068471.1	ERG	0.288605	7.66256	4.62603	0.00922556	0.0149207
GeneID:100623771,Genbank:XM_021075032.1	ERI1	447.555	1167.63	1.38308	1.6721e-37	1.17824e-36
GeneID:100521097,Genbank:XM_021096801.1	ERI3	1325.57	655.005	-1.01668	4.98991e-25	2.58612e-24
GeneID:100739122,Genbank:XM_005655354.3	ERICH5	3037.66	445.845	-2.76859	2.84715e-283	1.87306e-281
GeneID:100155278,Genbank:XM_001924217.5	ERMP1	5594.99	1398.57	-2.00014	1.15461e-296	8.15082e-295
GeneID:100192435,Genbank:NM_001137627.1	ERO1A	1296.59	15882	3.61479	1.81829e-101	3.24981e-100
GeneID:100153865,Genbank:XM_013997808.2	ERP27	3.33875	67.6608	4.32972	0.000415451	0.000791872
GeneID:100738544,Genbank:XM_021095275.1	ERRFI1	1068.59	7146.12	2.7421	0	0
GeneID:100739671,Genbank:XM_013984771.2	ESM1	3.71997	149.313	5.31837	8.40156e-26	4.4391e-25
GeneID:396697,Genbank:XM_021081294.1	ESR2	0	18.749	6.87893	1.65844e-06	3.88713e-06
GeneID:110260946,Genbank:XM_021094132.1	ESRP2	90.6305	27.4551	-1.72229	6.08574e-07	1.47101e-06
GeneID:100622056,Genbank:XM_021064111.1	ESRRG	318.124	121.058	-1.39387	9.35785e-15	3.40246e-14
GeneID:110260714,Genbank:XM_021092089.1	ETFBKMT	94.0212	39.7694	-1.24278	0.000275893	0.000534566
GeneID:110260724,Genbank:XM_021092211.1	ETNK1	12926	4652.92	-1.47394	2.32172e-218	1.02847e-216
GeneID:100302363,Genbank:XM_021101985.1	ETS1	3878.82	14904.3	1.94226	5.11157e-299	3.65856e-297
GeneID:100154449,Genbank:XM_021070986.1	ETS2	267.397	1346.27	2.33078	1.52672e-112	3.02993e-111
GeneID:100513560,Genbank:XM_021063401.1	ETV1	144.518	1297.85	3.16694	7.68265e-134	1.87933e-132
GeneID:100738127,Genbank:XM_021089636.1	ETV3	1639.41	3762.41	1.19883	2.85874e-59	2.98824e-58
GeneID:100516755,Genbank:XM_021066921.1	ETV4	427.33	5999.89	3.81304	0	0
GeneID:100623208,Genbank:XM_021068467.1	ETV5	200.526	1147.79	2.51571	1.06664e-96	1.79437e-95
GeneID:100156210,Genbank:XM_013977848.2	ETV7	34.6631	685.536	4.30864	5.31972e-27	2.90611e-26
GeneID:100510899,Genbank:XM_021087316.1	EVA1A	216.428	1023.19	2.24207	6.44236e-86	9.62308e-85
GeneID:100625314,Genbank:XM_021095937.1	EVA1B	1135.27	505.308	-1.16758	2.04461e-28	1.16555e-27
GeneID:100628171,Genbank:XM_021070917.1	EVA1C	101.629	252.875	1.31632	4.46215e-10	1.30851e-09
GeneID:100620576,Genbank:XM_021100990.1	EVC	3014.12	560.444	-2.42741	5.70839e-230	2.70711e-228
GeneID:102164235,Genbank:XM_021100987.1	EVC2	878.105	363.533	-1.27219	1.46356e-30	8.77342e-30
GeneID:100519944,Genbank:XM_013994704.2	EVI5L	301.873	135.747	-1.15423	1.75264e-09	4.97535e-09
GeneID:100522868,Genbank:XM_003126935.4	EXOC3L1	39.4512	286.778	2.86542	1.78488e-32	1.12537e-31
GeneID:102167043,Genbank:XM_021094538.1	EXOC3L2	0.600674	10.3426	4.14349	0.0049172	0.00829821
GeneID:102158510,Genbank:XM_021084496.1	EYS	30.1922	6.46099	-2.2221	0.000635159	0.00119213
GeneID:733662,Genbank:NM_001044592.1	F10	81.1695	21.3021	-1.92776	8.0952e-07	1.94064e-06
GeneID:397474,Genbank:XM_021081368.1	F12	92.9317	420.193	2.17336	4.34362e-26	2.31002e-25
GeneID:100519703,Genbank:XM_003123713.4	F2RL1	749.967	2086.26	1.47583	7.05595e-87	1.07156e-85
GeneID:100519355,Genbank:XM_003123711.4	F2RL2	11.9065	67.619	2.50938	4.62096e-08	1.20128e-07
GeneID:396677,Genbank:NM_213785.1	F3	995.833	44221.7	5.47304	1.45176e-283	9.63271e-282
GeneID:397217,Genbank:NM_214120.1	F5	5197.5	360.428	-3.85041	0	0
GeneID:100523966,Genbank:XM_003126868.6	FA2H	497.279	2607.46	2.39047	9.75829e-109	1.86481e-107
GeneID:100511300,Genbank:XM_013986212.2	FAAH2	15.7206	3.01233	-2.37663	0.0172389	0.0267799
GeneID:110261385,Genbank:XM_021097589.1	FAAP20	247.973	952.358	1.94231	2.18382e-50	2.00248e-49
GeneID:399532,Genbank:NM_001099931.1	FABP3	12633.5	30990.2	1.2946	3.18242e-302	2.33176e-300
GeneID:399533,Genbank:NM_001002817.1	FABP4	3.18639	29.4696	3.21112	0.00017917	0.000354397
GeneID:574074,Genbank:NM_001039746.2	FABP5	47.2607	269.01	2.50504	1.45375e-24	7.42728e-24
GeneID:100518057,Genbank:XM_021079073.1	FADS3	461.7	1688.46	1.87117	1.21361e-107	2.30497e-106
GeneID:100513229,Genbank:NM_001244792.1	FADS6	1338.32	3847.26	1.52368	3.27183e-131	7.84225e-130
GeneID:100623036,Genbank:XM_003356648.4	FAH	4227.55	923.098	-2.19534	1.18699e-222	5.35009e-221
GeneID:100568454,Genbank:XM_021068458.1	FAIM	392.587	154.676	-1.34246	8.38743e-14	2.93304e-13
GeneID:100519836,Genbank:XM_021090109.1	FAM102B	5062.52	17482.5	1.78808	0	0
GeneID:100516512,Genbank:XM_021068429.1	FAM107A	2168.65	963.688	-1.1704	9.10128e-44	7.26786e-43
GeneID:100525029,Genbank:XM_021084702.1	FAM111A	1484.18	4807.08	1.6961	1.71428e-97	2.9092e-96
GeneID:100517326,Genbank:XM_003353861.3	FAM111B	937.541	2575.22	1.45821	7.31383e-70	8.82684e-69
GeneID:100525173,Genbank:XM_003128921.6	FAM114A1	1303.84	5162.56	1.98541	9.74283e-240	4.98756e-238
GeneID:100517625,Genbank:XM_021080777.1	FAM120C	1880.15	727.039	-1.37087	1.01119e-57	1.03462e-56
GeneID:100512697,Genbank:XM_021085089.1	FAM122A	529.684	251.796	-1.07249	4.71823e-13	1.5951e-12
GeneID:100627798,Genbank:XM_003359664.5	FAM124B	22.3385	5.73171	-1.96226	0.0157891	0.024689
GeneID:100739641,Genbank:XM_021069245.1	FAM129B	4488.33	12457.5	1.47301	1.41834e-130	3.35284e-129
GeneID:100520650,Genbank:XM_003134569.5	FAM131B	12.544	589.691	5.56795	4.92411e-94	8.07283e-93
GeneID:100517722,Genbank:XM_021100748.1	FAM13A	2629.5	6018.21	1.19482	2.12821e-81	3.00751e-80
GeneID:100517813,Genbank:XM_021084803.1	FAM13B	1252.92	454.578	-1.46309	4.44326e-41	3.37889e-40
GeneID:100157674,Genbank:XM_013984058.2	FAM149A	2209.39	793.061	-1.47825	3.89611e-80	5.42647e-79
GeneID:100513740,Genbank:XM_021096591.1	FAM151A	113.939	3.02205	-5.22501	1.4816e-17	6.03254e-17
GeneID:100511985,Genbank:XM_021084494.1	FAM151B	118.393	57.477	-1.04053	0.000793591	0.00147268
GeneID:100627352,Genbank:NM_001243573.1	FAM162A	1275.19	2719.27	1.09284	6.62069e-39	4.78522e-38
GeneID:100156839,Genbank:NM_001243630.1	FAM166B	139.933	62.4042	-1.16548	0.00020367	0.0004004
GeneID:102162353,Genbank:XM_021072831.1	FAM167A	4.41161	20.2517	2.20847	0.00666291	0.0109981
GeneID:100519719,Genbank:XM_005665176.3	FAM167B	0	22.4055	7.13721	3.94805e-07	9.66078e-07
GeneID:100514069,Genbank:XM_021066867.1	FAM171A2	1487.33	194.263	-2.93676	2.43456e-154	6.94435e-153
GeneID:100155589,Genbank:XM_005656298.3	FAM177A1	736.461	5363.31	2.86502	0	0
GeneID:100511014,Genbank:XM_021089719.1	FAM189B	1259.38	2555.41	1.02105	1.65757e-46	1.40033e-45
GeneID:100622119,Genbank:XM_021091913.1	FAM19A2	29.0952	5.3056	-2.45097	0.00108519	0.00198734
GeneID:100153582,Genbank:XM_005655439.3	FAM19A3	1.68677	14.0608	3.04288	0.00570049	0.00951621
GeneID:100737907,Genbank:XM_021085922.1	FAM20C	3556.79	8502.27	1.25729	1.11952e-194	4.33777e-193
GeneID:100512437,Genbank:XM_003132213.6	FAM212A	17.6268	47.1738	1.41595	0.00668808	0.0110362
GeneID:100155770,Genbank:XM_005666128.3	FAM219B	412.347	201.438	-1.03396	7.83435e-11	2.39177e-10
GeneID:100155089,Genbank:XM_005671181.3	FAM25A	4.75888	34.3364	2.86793	0.000136837	0.000273886
GeneID:100738794,Genbank:XM_021091584.1	FAM26E	3.46326	17.9361	2.3726	0.0263487	0.0397415
GeneID:100158219,Genbank:NM_001258434.1	FAM26F	0.277286	8.04881	4.69682	0.00518875	0.00871557
GeneID:100511668,Genbank:XM_003134737.4	FAM3C	8585.39	3009.39	-1.5126	2.79311e-172	9.12929e-171
GeneID:100621654,Genbank:XM_021069099.1	FAM3D	38.3724	570.181	3.89366	1.43971e-74	1.83949e-73
GeneID:100523468,Genbank:XM_003132600.4	FAM43A	29.7852	63.5824	1.09557	0.00446771	0.00757937
GeneID:100156873,Genbank:XM_013992805.2	FAM46A	616.432	1918.5	1.63831	4.03316e-61	4.29131e-60
GeneID:100511570,Genbank:XM_003127724.4	FAM46B	1445	639.47	-1.17593	8.4586e-26	4.46771e-25
GeneID:100518011,Genbank:XM_005662738.3	FAM49A	545.621	2582.74	2.24422	6.19985e-120	1.32024e-118
GeneID:100157574,Genbank:XM_021088605.1	FAM49B	697.712	1594.04	1.19159	5.95549e-40	4.42228e-39
GeneID:100153610,Genbank:XM_021073620.1	FAM53B	657.799	287.02	-1.19639	9.27327e-17	3.65353e-16
GeneID:100157200,Genbank:XM_021090226.1	FAM69A	1628.23	749.004	-1.12024	1.03155e-35	7.05031e-35
GeneID:100524701,Genbank:XM_003130409.4	FAM71A	0	5.33816	5.06711	0.0113596	0.0181294
GeneID:110261376,Genbank:XM_021097574.1	FAM71E2	1.45476	451.54	8.28986	2.04228e-35	1.3903e-34
GeneID:100519990,Genbank:XM_021078814.1	FAM71F1	5.67188	21.0034	1.88069	0.0135052	0.021348
GeneID:100520159,Genbank:XM_021078782.1	FAM71F2	1.72031	30.0569	4.12176	3.28073e-06	7.49855e-06
GeneID:100153010,Genbank:XM_021089485.1	FAM78B	153.927	570.096	1.88769	9.00872e-38	6.37121e-37
GeneID:100156658,Genbank:XM_005659549.3	FAM81A	4824.57	1336.26	-1.85236	8.70225e-187	3.09993e-185
GeneID:100156669,Genbank:XM_001924531.4	FAM89A	76.2554	184.02	1.27296	1.14167e-06	2.70832e-06
GeneID:100625756,Genbank:XM_003354982.5	FAM91A1	3753.39	15570.3	2.05249	0	0
GeneID:100514288,Genbank:XM_021093320.1	FAM92B	18.5251	3.03177	-2.60573	0.00439483	0.00746065
GeneID:100516018,Genbank:XM_003127113.5	FAM98C	193.935	409.844	1.07943	6.68579e-12	2.15653e-11
GeneID:100153851,Genbank:XM_021072601.1	FANK1	309.597	148.699	-1.05725	3.39225e-08	8.90544e-08
GeneID:396826,Genbank:NM_213839.1	FAS	134.761	510.672	1.92203	8.97691e-37	6.25149e-36
GeneID:397561,Genbank:NM_001099930.1	FASN	29444.8	248379	3.07646	0	0
GeneID:102161049,Genbank:XM_021076658.1	FAT2	1226.05	277.692	-2.14227	2.14323e-78	2.91676e-77
GeneID:100622618,Genbank:XM_021101611.1	FAT4	1596.64	421.344	-1.9213	1.04619e-75	1.35575e-74
GeneID:100626900,Genbank:XM_021090274.1	FAXC	935.435	352.287	-1.40969	1.29308e-32	8.19643e-32
GeneID:100525263,Genbank:XM_021076711.1	FAXDC2	207.294	37.2763	-2.47315	2.45651e-20	1.10916e-19
GeneID:100519144,Genbank:XM_003125955.6	FBLN1	117.397	344.069	1.55192	1.02541e-12	3.42839e-12
GeneID:100621722,Genbank:XM_021069383.1	FBLN2	24.8324	91.954	1.88842	5.80522e-07	1.40584e-06
GeneID:100155248,Genbank:XM_021099623.1	FBLN5	94.6199	227.269	1.26514	1.61664e-08	4.33608e-08
GeneID:102162371,Genbank:XM_005662277.3	FBLN7	8.33889	29.3903	1.81577	0.00230588	0.00405932
GeneID:414836,Genbank:NM_001001771.1	FBN1	9.66764	30.3413	1.65388	0.0262939	0.0396628
GeneID:100048956,Genbank:XM_021084720.1	FBN2	423.074	125.105	-1.75811	2.73222e-22	1.31018e-21
GeneID:397038,Genbank:NM_213979.1	FBP1	1501.46	4.16723	-8.4829	2.02743e-80	2.83144e-79
GeneID:100134828,Genbank:NM_001167632.2	FBP2	8.01509	26.9344	1.74453	0.0194472	0.0299606
GeneID:100511074,Genbank:XM_021086882.1	FBXL16	48.2335	110.113	1.19096	0.00012457	0.000250337
GeneID:100517085,Genbank:XM_021084782.1	FBXL21	0	12.1582	6.25514	9.71659e-05	0.000197189
GeneID:100154295,Genbank:XM_013982683.2	FBXO16	451.86	189.583	-1.25199	5.88152e-13	1.98187e-12
GeneID:100511640,Genbank:XM_021095335.1	FBXO2	2965.55	6171.8	1.05737	2.20015e-87	3.36109e-86
GeneID:733657,Genbank:NM_001044588.1	FBXO32	408.262	5006.11	3.61794	0	0
GeneID:106504168,Genbank:XM_013981237.2	FBXO39	69.1391	410.357	2.57102	1.09381e-41	8.42565e-41
GeneID:106509795,Genbank:XM_021087420.1	FBXO48	77.3452	212.472	1.4578	1.20753e-10	3.64759e-10
GeneID:100037942,Genbank:XM_021076301.1	FCER2	8.07334	45.435	2.49227	6.50707e-06	1.45944e-05
GeneID:613131,Genbank:XM_013996820.2	FCGR2B	0.277286	38.5377	6.95706	1.3937e-07	3.51725e-07
GeneID:397684,Genbank:XM_021088724.1	FCGR3A	6.80325	219.64	4.99374	1.52449e-38	1.0952e-37
GeneID:100622758,Genbank:XM_021102293.1	FCHSD2	1823.95	7968.23	2.12762	0	0
GeneID:100156890,Genbank:XM_013996932.2	FCRL4	0	5.40428	5.08326	0.0168596	0.0262275
GeneID:100155684,Genbank:XM_013996926.2	FCRL5	0.565891	31.0637	5.7543	1.909e-06	4.44945e-06
GeneID:100739124,Genbank:XM_021089590.1	FCRL6	0	8.75525	5.78116	0.000828202	0.00153305
GeneID:100623242,Genbank:XM_021084648.1	FEM1C	2364.1	1169.74	-1.01499	2.00859e-50	1.84509e-49
GeneID:100513914,Genbank:XM_005661571.3	FER	849.293	274.847	-1.62841	7.44181e-32	4.63539e-31
GeneID:100620175,Genbank:XM_021088953.1	FER1L6	2.32057	14.4962	2.646	0.013924	0.0219703
GeneID:100157961,Genbank:XM_021077598.1	FERMT1	1240.51	3532.77	1.50986	6.54544e-95	1.08112e-93
GeneID:100135676,Genbank:XM_013998289.2	FFAR1	4.00734	31.7852	2.9816	2.47749e-05	5.31973e-05
GeneID:100126285,Genbank:XM_013998288.2	FFAR2	2.02023	23.6591	3.54984	0.0002981	0.000575358
GeneID:100514354,Genbank:NM_001244113.1	FGB	62.2335	22.1175	-1.4907	0.00368798	0.00631758
GeneID:100627431,Genbank:XM_021088137.1	FGD3	815.338	305.414	-1.4171	1.14094e-29	6.69916e-29
GeneID:100513495,Genbank:XM_005669809.3	FGD5	11.887	43.0552	1.8501	0.00206291	0.00365112
GeneID:100737604,Genbank:XM_013998063.2	FGD6	590.179	1678.49	1.50858	3.44651e-72	4.30048e-71
GeneID:100525013,Genbank:XM_013990660.2	FGF18	405.463	50.1498	-3.01739	6.99995e-40	5.19286e-39
GeneID:100152116,Genbank:XM_001928806.4	FGF6	0	5.30269	5.05859	0.00998112	0.0160687
GeneID:396762,Genbank:NM_001099924.2	FGFR2	1433.72	562.178	-1.35079	1.57319e-49	1.41734e-48
GeneID:100127133,Genbank:XM_003123682.5	FGFR4	1670.58	729.308	-1.19611	8.37362e-36	5.7434e-35
GeneID:448808,Genbank:NM_001005152.2	FGL2	220.022	85.966	-1.35467	1.32682e-08	3.57862e-08
GeneID:100627409,Genbank:XM_021097597.1	FHAD1	2512.13	1076.93	-1.22198	2.88734e-46	2.42996e-45
GeneID:100627497,Genbank:XM_021101499.1	FHDC1	394.18	999.16	1.34223	1.92502e-39	1.40846e-38
GeneID:100513532,Genbank:XM_021087113.1	FHL2	2803.98	14373.5	2.35808	0	0
GeneID:100523302,Genbank:XM_021070324.1	FIBCD1	0.300337	93.786	8.24032	2.28382e-11	7.17348e-11
GeneID:100736811,Genbank:XM_003483662.4	FIGN	709.681	325.094	-1.12568	1.66115e-18	7.03984e-18
GeneID:100514614,Genbank:XM_021092328.1	FILIP1	36.0122	5.76477	-2.64688	0.000107357	0.000216989
GeneID:100157058,Genbank:XM_021071310.1	FILIP1L	568.587	1390.93	1.29079	5.35376e-45	4.41435e-44
GeneID:100626682,Genbank:XM_003353898.4	FJX1	121.833	355.012	1.54187	5.90933e-14	2.08011e-13
GeneID:100511038,Genbank:NM_001243807.1	FKBP10	5065.78	12992.2	1.35877	4.40869e-248	2.36661e-246
GeneID:654323,Genbank:NM_001038000.2	FKBP1A	10032.8	33283.3	1.73016	0	0
GeneID:100154784,Genbank:XM_021098042.1	FKBPL	101.341	47.2608	-1.09895	0.00136607	0.00247156
GeneID:100516858,Genbank:XM_021094618.1	FKRP	1104.15	483.536	-1.19094	4.95984e-33	3.18303e-32
GeneID:100153896,Genbank:XM_001929375.6	FLAD1	5796.44	2522.8	-1.20025	6.898e-109	1.31984e-107
GeneID:733585,Genbank:XM_021080738.1	FLNA	60035	170016	1.50181	0	0
GeneID:100518997,Genbank:XM_003134700.5	FLNC	36.2662	160.479	2.14868	3.54058e-07	8.70229e-07
GeneID:100151746,Genbank:XM_005665748.3	FLOT1	1202.39	3532.88	1.55518	2.73087e-121	5.89655e-120
GeneID:100522361,Genbank:XM_021082885.1	FLRT1	11.8612	0	-5.81504	0.00018012	0.000356231
GeneID:396763,Genbank:XM_021065525.1	FLT1	1002.26	3711.7	1.88846	2.97241e-177	9.94663e-176
GeneID:100515445,Genbank:XM_021065521.1	FLT3	560.863	1484.85	1.40511	9.09561e-60	9.5399e-59
GeneID:100217391,Genbank:NM_001142840.1	FLVCR2	6.1097	56.2645	3.20821	6.82285e-08	1.75568e-07
GeneID:100520585,Genbank:XM_013980875.2	FMNL1	519.615	1424.6	1.45451	9.67219e-61	1.0256e-59
GeneID:100518696,Genbank:XM_005671848.3	FMNL2	1717.02	4148.01	1.27282	2.76211e-107	5.2267e-106
GeneID:102157898,Genbank:XM_021091615.1	FMNL3	484.186	3947.59	3.02572	5.96071e-265	3.55802e-263
GeneID:397132,Genbank:XM_005656645.3	FMO1	27.73	4.64342	-2.58647	0.00328903	0.00566745
GeneID:100525884,Genbank:XM_021063190.1	FMO2	228.267	1.92256	-6.90217	3.44996e-23	1.69915e-22
GeneID:100523562,Genbank:XM_003130094.5	FMO3	778.598	53.7976	-3.85504	1.63038e-113	3.26499e-112
GeneID:100621718,Genbank:XM_005656647.3	FMO4	322.849	144.517	-1.16049	1.97672e-10	5.90534e-10
GeneID:100152950,Genbank:XM_005653075.3	FMO5	1871.31	800.647	-1.22448	4.04143e-39	2.93336e-38
GeneID:100526237,Genbank:XM_003130105.4	FMOD	4599.34	1877.01	-1.29317	1.3206e-98	2.27608e-97
GeneID:100515294,Genbank:XM_021080273.1	FMR1NB	7.32345	38.4319	2.38115	0.000953198	0.0017535
GeneID:397620,Genbank:XM_003133642.5	FN1	511103	1.60455e+06	1.65048	0	0
GeneID:100523990,Genbank:XM_003131131.5	FN3K	290.987	75.1688	-1.95283	3.47791e-22	1.66414e-21
GeneID:100511201,Genbank:XM_021097460.1	FNDC10	25.3641	57.2521	1.17833	0.00599489	0.00997751
GeneID:100620938,Genbank:XM_021065326.1	FNDC3A	2991.23	7836.55	1.38937	4.58207e-191	1.71108e-189
GeneID:100625689,Genbank:XM_003481268.4	FNDC4	239.361	102.165	-1.22895	6.98013e-08	1.79585e-07
GeneID:100155482,Genbank:XM_021090107.1	FNDC7	746.654	252.812	-1.56323	1.11656e-25	5.88343e-25
GeneID:396784,Genbank:XM_005653647.2	FOLR1	0.277286	36.8756	6.8925	2.74116e-07	6.78815e-07
GeneID:396853,Genbank:XM_005653648.3	FOLR2	2147.17	95.0912	-4.49764	2.21726e-266	1.34427e-264
GeneID:100144486,Genbank:NM_001123113.1	FOS	287.804	3110.17	3.43308	0	0
GeneID:110261009,Genbank:XM_021094557.1	FOSB	88.8654	2039.05	4.52031	1.4859e-297	1.05376e-295
GeneID:100525205,Genbank:XM_003122519.3	FOSL1	41.6751	1268.45	4.92416	5.55883e-194	2.13249e-192
GeneID:100623777,Genbank:XM_021085708.1	FOSL2	3168.05	7632.97	1.26879	2.69154e-133	6.57364e-132
GeneID:102159047,Genbank:XM_005665529.3	FOXC1	678.211	37.665	-4.16744	1.92238e-84	2.82241e-83
GeneID:100526107,Genbank:XM_021093694.1	FOXC2	0.577623	6.82247	3.56458	0.0318782	0.0474246
GeneID:110259399,Genbank:XM_021084439.1	FOXD1	1180.41	304.828	-1.95294	2.6888e-74	3.42694e-73
GeneID:106510450,Genbank:XM_021093697.1	FOXF1	141.318	460.896	1.70639	7.00431e-27	3.80888e-26
GeneID:100154027,Genbank:XM_021090533.1	FOXH1	69.0804	28.6061	-1.27121	0.000691829	0.00129237
GeneID:100625164,Genbank:XM_021067477.1	FOXN1	19.6124	2.69022	-2.87092	0.00277901	0.00483878
GeneID:100519769,Genbank:XM_013987898.2	FOXN2	219.838	528.496	1.26616	1.56381e-17	6.36054e-17
GeneID:444998,Genbank:XM_021079539.1	FOXP3	14.841	3.4161	-2.1176	0.0255376	0.0385972
GeneID:100522025,Genbank:XM_005667414.3	FOXR1	0.277286	6.17535	4.31374	0.0277285	0.0416399
GeneID:102167710,Genbank:XM_021077448.1	FOXS1	321.921	3039.7	3.23968	1.12156e-183	3.92292e-182
GeneID:100513664,Genbank:NM_001204852.1	FPGT	657.637	181.832	-1.85491	1.01811e-39	7.49881e-39
GeneID:110256598,Genbank:XM_021072328.1	FRAT1	71.4497	19.4447	-1.87787	5.76868e-06	1.29892e-05
GeneID:100514332,Genbank:XM_021063564.1	FREM1	7894.83	96.485	-6.35355	0	0
GeneID:106508661,Genbank:XM_021065218.1	FREM2	1727.03	182.748	-3.24015	8.04362e-183	2.79448e-181
GeneID:100157810,Genbank:XM_001925792.5	FRK	392.476	850.635	1.11703	5.09105e-12	1.64902e-11
GeneID:100514201,Genbank:XM_005654323.3	FRMD1	774.533	13.8403	-5.81546	5.71224e-99	9.91147e-98
GeneID:100737056,Genbank:XM_021064221.1	FRMD4A	865.704	2046.65	1.24106	1.86994e-62	2.03014e-61
GeneID:100153190,Genbank:XM_021066183.1	FRMPD1	18.1786	159.994	3.13787	3.76022e-23	1.85019e-22
GeneID:100151766,Genbank:XM_021088478.1	FRRS1	4525.36	10508.1	1.21536	2.05019e-191	7.69319e-190
GeneID:100155799,Genbank:XM_021065177.1	FRY	722.066	240.988	-1.58264	1.59985e-34	1.0629e-33
GeneID:100286741,Genbank:NM_001146300.1	FSCN1	3099.19	10042.8	1.69661	6.49555e-195	2.52315e-193
GeneID:100523485,Genbank:XM_003480828.4	FSD1	183.018	659.861	1.8498	5.24157e-46	4.39212e-45
GeneID:100153602,Genbank:XM_021075472.1	FSIP2	161.469	62.584	-1.3674	4.35439e-08	1.13446e-07
GeneID:102164292,Genbank:XM_021084296.1	FSTL3	956.935	2555.54	1.41795	2.91248e-64	3.25339e-63
GeneID:100738432,Genbank:XM_021101310.1	FSTL5	102.684	40.6691	-1.33442	7.52899e-05	0.00015419
GeneID:100127165,Genbank:NM_001112692.1	FTO	1022.94	469.589	-1.12291	1.23897e-22	6.0008e-22
GeneID:100154940,Genbank:XM_021072334.1	FUCA2	5854.25	1810.68	-1.69312	1.50737e-232	7.35138e-231
GeneID:100513419,Genbank:XM_013979290.2	FUT4	643.413	313.762	-1.03585	3.13785e-15	1.16389e-14
GeneID:100520080,Genbank:XM_003127337.4	FUZ	341.622	133.411	-1.35634	5.2743e-14	1.86081e-13
GeneID:541593,Genbank:XM_005656629.3	FXYD2	2580.14	91.5272	-4.81637	0	0
GeneID:397413,Genbank:XM_005664469.3	FXYD3	99.0608	295.543	1.57744	3.25843e-17	1.30641e-16
GeneID:100624274,Genbank:XM_021097213.1	FXYD5	939.916	4418.6	2.23323	0	0
GeneID:102158732,Genbank:XM_005656632.3	FXYD6	810.441	2443.59	1.59244	4.93367e-93	8.02045e-92
GeneID:100520112,Genbank:XM_021076648.1	FYB	84.4975	31.2881	-1.43439	0.000121892	0.000245148
GeneID:791125,Genbank:XM_021084366.1	FYN	17.719	119.492	2.74811	1.59502e-13	5.50424e-13
GeneID:110262227,Genbank:XM_021102361.1	FZD1	2899.27	286.433	-3.34009	7.83889e-257	4.50518e-255
GeneID:100337669,Genbank:NM_001195339.1	FZD2	334.663	108.767	-1.62188	5.5757e-18	2.30605e-17
GeneID:100157360,Genbank:NM_001315750.1	FZD6	9005.06	4442.56	-1.01928	1.77115e-127	4.0327e-126
GeneID:100624161,Genbank:XM_003357604.4	G0S2	0	42.3211	8.05408	7.98596e-10	2.30642e-09
GeneID:100513609,Genbank:XM_003129701.4	GAB2	71.9449	386.167	2.42294	1.32385e-39	9.71831e-39
GeneID:100525792,Genbank:XM_003134060.5	GABRP	32.3174	4375.01	7.08661	4.91942e-160	1.4654e-158
GeneID:100153018,Genbank:XM_013986506.2	GABRQ	21.7475	4.21292	-2.36947	0.00275562	0.00479967
GeneID:733669,Genbank:NM_001044599.1	GADD45A	1998.75	4497.14	1.17017	4.14088e-83	5.95517e-82
GeneID:100621090,Genbank:XM_005654701.2	GADD45B	118.03	436.029	1.88453	3.90384e-27	2.14247e-26
GeneID:100155265,Genbank:XM_005670827.2	GAL3ST1	796.418	179.343	-2.14969	2.12024e-50	1.94534e-49
GeneID:396666,Genbank:XM_021074665.1	GAL3ST2	14.738	39.9792	1.44113	0.00403101	0.00687473
GeneID:100522179,Genbank:XM_021082815.1	GAL3ST3	888.242	259.943	-1.77267	3.03211e-35	2.05238e-34
GeneID:100511123,Genbank:XM_005661890.3	GAL3ST4	65.1744	343.532	2.39846	8.5756e-27	4.64537e-26
GeneID:100156917,Genbank:XM_021098103.1	GALC	1649.11	811.215	-1.02328	4.58015e-27	2.50652e-26
GeneID:100621392,Genbank:XM_003356202.4	GALE	1634.82	3861.98	1.24004	4.12646e-85	6.12237e-84
GeneID:100738545,Genbank:XM_021096269.1	GALNT1	4096.94	14527	1.82613	0	0
GeneID:100515515,Genbank:XM_005654262.3	GALNT11	1723.73	656.207	-1.39345	8.09963e-51	7.50722e-50
GeneID:100512452,Genbank:XM_021066576.1	GALNT12	694.807	309.697	-1.16627	6.6923e-22	3.17273e-21
GeneID:100157572,Genbank:XM_013981389.2	GALNT15	34.27	1581.35	5.52629	4.23082e-244	2.21724e-242
GeneID:100513992,Genbank:XM_005666324.3	GALNT16	62.4479	389.648	2.64021	2.61322e-42	2.0394e-41
GeneID:100515629,Genbank:XM_021075048.1	GALNT3	290.26	629.349	1.11689	1.31152e-17	5.34707e-17
GeneID:100621801,Genbank:XM_003360733.5	GALNT4	33.3692	227.703	2.76502	1.99648e-20	9.03824e-20
GeneID:100513637,Genbank:XM_021097234.1	GANC	503.291	210.8	-1.25577	6.71118e-15	2.45632e-14
GeneID:396823,Genbank:XM_021091114.1	GAPDH	118493	307711	1.37678	5.06738e-253	2.80795e-251
GeneID:100737982,Genbank:XM_003482054.4	GAREM1	2661.65	775.359	-1.7791	6.83798e-100	1.20268e-98
GeneID:100512260,Genbank:XM_003134806.6	GARS	3676.47	12476.5	1.76286	0	0
GeneID:100519331,Genbank:NM_001315742.1	GAS6	686.587	183.698	-1.9015	6.39384e-36	4.39328e-35
GeneID:445524,Genbank:NM_001004036.2	GAST	0.288605	44.2883	7.15761	2.70099e-08	7.1307e-08
GeneID:396912,Genbank:XM_021068525.1	GATA2	16.8054	41.187	1.28868	0.010931	0.0174815
GeneID:100126844,Genbank:NM_001128442.1	GATM	1780.77	89.338	-4.31741	1.68095e-244	8.83928e-243
GeneID:100151938,Genbank:XM_021088503.1	GBP1	24.3338	1037.99	5.41809	5.87007e-22	2.78806e-21
GeneID:100153137,Genbank:NM_001128474.1	GBP2	239.824	506.47	1.07839	4.75027e-11	1.46673e-10
GeneID:100625616,Genbank:XM_003360076.4	GBX1	497.684	174.02	-1.51493	3.39815e-21	1.57764e-20
GeneID:100522477,Genbank:XM_021083716.1	GCDH	1742.61	743.07	-1.22951	9.43606e-51	8.72497e-50
GeneID:100625192,Genbank:XM_021087679.1	GCKR	863.787	163.186	-2.40497	1.22582e-74	1.57141e-73
GeneID:414910,Genbank:XM_001927486.7	GCM1	11.3884	0.374111	-4.79322	0.00206918	0.0036618
GeneID:106508649,Genbank:XM_003480538.4	GCNT1	266.216	742.565	1.48103	7.84034e-31	4.74224e-30
GeneID:100522112,Genbank:XM_021094516.1	GCNT3	6.82604	23.3491	1.78398	0.0276796	0.0415705
GeneID:100621043,Genbank:XM_021064839.1	GDA	27.1522	8.38646	-1.69406	0.0105095	0.0168563
GeneID:100157012,Genbank:XM_001927060.7	GDAP1	12.0237	124.613	3.36788	1.86272e-19	8.17885e-19
GeneID:100623607,Genbank:XM_003360522.4	GDI1	3820.02	7665.16	1.00465	3.05928e-111	5.9869e-110
GeneID:100322894,Genbank:XM_021076772.1	GDNF	0.277286	17.4672	5.81626	6.27079e-05	0.00012959
GeneID:100627912,Genbank:XM_021062519.1	GDPD5	614.489	1570.44	1.35347	2.11232e-47	1.81728e-46
GeneID:404772,Genbank:XM_001926976.7	GEM	560.597	3398.88	2.59981	6.23785e-259	3.62546e-257
GeneID:396562,Genbank:XM_005668709.3	GFAP	630.654	238.135	-1.40459	9.17694e-21	4.20372e-20
GeneID:100514698,Genbank:XM_013993949.2	GFI1B	0	5.00683	4.97333	0.0220528	0.0336693
GeneID:100739137,Genbank:XM_021100194.1	GFOD1	53.2068	169.959	1.67406	1.89147e-10	5.65502e-10
GeneID:100518539,Genbank:XM_003123638.6	GFPT2	0.554572	8.05562	3.82484	0.0157555	0.0246414
GeneID:100152565,Genbank:XM_021073393.1	GFRA1	116.777	17.1543	-2.76555	9.70876e-14	3.38286e-13
GeneID:100157850,Genbank:XM_021072774.1	GFRA2	172.682	71.6346	-1.26837	1.2683e-07	3.20758e-07
GeneID:100524333,Genbank:XM_005656770.3	GGA2	1485.57	572.227	-1.37654	5.16097e-49	4.58555e-48
GeneID:100512447,Genbank:XM_003361377.3	GGCT	1211.29	584.333	-1.05169	1.18777e-27	6.64602e-27
GeneID:397095,Genbank:XM_021072097.1	GGT1	1612.67	732.399	-1.13906	1.76275e-38	1.26401e-37
GeneID:100157523,Genbank:XM_013983128.2	GGT5	104.534	41.6491	-1.329	3.48525e-05	7.36696e-05
GeneID:396733,Genbank:NM_001323055.1	GGTA1P	3643.52	10526.6	1.5306	7.12286e-235	3.55224e-233
GeneID:397100,Genbank:XM_021078506.1	GHRHR	5.54381	39.1947	2.82726	2.87387e-05	6.13336e-05
GeneID:397372,Genbank:XM_021068541.1	GHSR	5.39335	23.9603	2.14415	0.00484226	0.00818157
GeneID:110257620,Genbank:XM_021079231.1	GIMAP1	0.889279	343.422	8.63137	6.19993e-24	3.1171e-23
GeneID:100523477,Genbank:XM_013990742.2	GIMAP2	0	5.77839	5.17986	0.00810318	0.0131952
GeneID:100518347,Genbank:XM_021078913.1	GIMAP4	90.8335	543.219	2.58191	3.06608e-48	2.68108e-47
GeneID:100518524,Genbank:XM_003360078.5	GIMAP6	41.0818	363.833	3.1486	4.50652e-48	3.91849e-47
GeneID:100518636,Genbank:NM_001244212.1	GJA1	409.243	4308.51	3.39507	6.77264e-303	5.00981e-301
GeneID:100157795,Genbank:XM_005653068.3	GJA5	0.866228	8.71587	3.33303	0.0168001	0.0261429
GeneID:110261155,Genbank:XM_021095982.1	GJA9	28.2755	7.21602	-1.96734	0.00325648	0.0056145
GeneID:100519581,Genbank:XM_003135162.4	GJB1	4632.89	105.408	-5.45475	0	0
GeneID:110255786,Genbank:XM_021065431.1	GJB2	2.61083	15.9547	2.61557	0.00928225	0.0150108
GeneID:110261137,Genbank:XM_021095864.1	GJB3	48.1032	412.837	3.10022	1.00274e-55	1.00274e-54
GeneID:110261136,Genbank:XM_021095861.1	GJB4	267.139	543.578	1.02507	2.06778e-11	6.51476e-11
GeneID:100514847,Genbank:XM_005653381.3	GJB5	0.300337	106.967	8.43025	7.95361e-12	2.56013e-11
GeneID:100048959,Genbank:XM_005668706.2	GJC1	825.691	2726.58	1.72371	4.43126e-128	1.02097e-126
GeneID:100522209,Genbank:XM_013980984.2	GJD3	0.277286	12.3249	5.31094	0.000851094	0.00157372
GeneID:100154356,Genbank:XM_021075739.1	GLB1L	2113.57	442.463	-2.25653	5.42978e-107	1.02496e-105
GeneID:100511149,Genbank:XM_021102417.1	GLCCI1	6046.9	482.793	-3.64674	0	0
GeneID:100155425,Genbank:XM_021063878.1	GLDC	0	72.5174	8.83087	1.42544e-12	4.73413e-12
GeneID:100520490,Genbank:XM_021091074.1	GLI1	114.161	246.188	1.10941	3.03273e-08	7.98331e-08
GeneID:100515552,Genbank:XM_021096612.1	GLIS1	110.767	19.8839	-2.4791	4.77113e-11	1.47288e-10
GeneID:100624334,Genbank:XM_005662179.3	GLIS2	2639.15	1051.59	-1.32762	2.78537e-72	3.47833e-71
GeneID:100523225,Genbank:XM_021074388.1	GLIS3	1432.73	3598.3	1.3284	2.49891e-103	4.53973e-102
GeneID:110257657,Genbank:XM_021079705.1	GLOD5	320.691	46.1234	-2.79702	1.15193e-34	7.67953e-34
GeneID:100515966,Genbank:XM_021066115.1	GLP2R	7.39193	500.473	6.09172	8.69383e-19	3.72111e-18
GeneID:397463,Genbank:XM_005654989.3	GLRX	2113.17	7996.79	1.92013	1.05562e-30	6.34766e-30
GeneID:100513110,Genbank:XM_003131910.6	GLTPD2	45.5624	16.1419	-1.49977	0.009323	0.0150752
GeneID:100525206,Genbank:XM_005660879.3	GLYATL2	54.1801	164.961	1.60419	3.4461e-09	9.59942e-09
GeneID:100522516,Genbank:XM_005669627.2	GLYCTK	372.609	91.4014	-2.02629	7.37509e-27	4.00628e-26
GeneID:100515283,Genbank:XM_013984919.2	GM2A	2373.35	4936.05	1.05653	1.31654e-72	1.64674e-71
GeneID:100515973,Genbank:XM_003133210.6	GMFG	0.300337	12.4667	5.33036	0.00082939	0.00153488
GeneID:100517882,Genbank:XM_005654928.3	GMIP	620.556	1573.25	1.34258	3.71887e-48	3.2464e-47
GeneID:100518537,Genbank:XM_005654729.3	GNA15	19.9362	80.7517	2.01936	5.1044e-07	1.2402e-06
GeneID:100144419,Genbank:XM_021063494.1	GNAI1	1230.41	2959.28	1.26601	6.92609e-92	1.11192e-90
GeneID:397523,Genbank:XM_021068546.1	GNAI2	7828.37	17646.3	1.1726	4.3886e-214	1.90584e-212
GeneID:100516976,Genbank:XM_021097094.1	GNAO1	24.6157	124.294	2.33266	8.20543e-11	2.50209e-10
GeneID:100524280,Genbank:XM_021069860.1	GNB4	1780.67	4870.7	1.45213	4.31105e-114	8.67823e-113
GeneID:641344,Genbank:XM_021083996.1	GNE	1386.04	4894.28	1.82036	1.35268e-175	4.47805e-174
GeneID:100520008,Genbank:XM_021083731.1	GNG14	20.076	4.19397	-2.25929	0.0112701	0.017994
GeneID:102165618,Genbank:XM_021101887.1	GNG2	1712.96	5908.57	1.78646	7.82503e-25	4.02579e-24
GeneID:102167388,Genbank:XM_021072991.1	GNG4	293.087	141.88	-1.04684	8.61707e-07	2.05968e-06
GeneID:396869,Genbank:NM_001278755.1	GNLY	0.288605	9.38194	4.92067	0.0076518	0.0124997
GeneID:100523554,Genbank:XM_021092665.1	GNPTAB	9752.27	3389.14	-1.5249	8.80056e-146	2.34986e-144
GeneID:100523475,Genbank:XM_005672785.3	GNRH2	16.3315	0	-6.27542	2.08505e-05	4.50712e-05
GeneID:100155657,Genbank:XM_021073868.1	GOLGA3	1784.49	4162.53	1.22195	2.51394e-103	4.56167e-102
GeneID:102162220,Genbank:XM_021074427.1	GOLGA7B	24.3139	361.609	3.89697	4.00222e-48	3.48981e-47
GeneID:100511892,Genbank:XM_021063213.1	GOLT1A	19.1144	73.1225	1.93689	4.10697e-06	9.33182e-06
GeneID:100154676,Genbank:NM_001243500.1	GOLT1B	740.179	1530.48	1.04761	2.53487e-35	1.72108e-34
GeneID:100520524,Genbank:XM_003121242.5	GOPC	2694.24	1032.17	-1.38395	8.11974e-77	1.07017e-75
GeneID:100515052,Genbank:XM_021067762.1	GP1BA	19.1981	53.5746	1.47789	0.00289381	0.00502848
GeneID:100303610,Genbank:XM_005662102.3	GP2	70.902	1.54894	-5.53459	3.38287e-11	1.05208e-10
GeneID:397108,Genbank:NM_214043.2	GP91-PHOX	0	7.24178	5.50719	0.0017827	0.00318221
GeneID:102163953,Genbank:XM_005663142.3	GPA33	2.84119	14.8392	2.37718	0.0155481	0.0243416
GeneID:100524431,Genbank:XM_021087052.1	GPAT2	30.1941	5.29978	-2.50692	0.000952533	0.00175249
GeneID:100739505,Genbank:XM_013984487.2	GPBAR1	43.9014	150.725	1.77717	9.41294e-11	2.86352e-10
GeneID:100511316,Genbank:XM_003124340.4	GPC2	1.10914	21.3182	4.22874	9.34908e-05	0.000189955
GeneID:100152321,Genbank:XM_021078049.1	GPCPD1	538.66	1133.02	1.07377	2.91535e-21	1.35593e-20
GeneID:100624347,Genbank:XM_003483139.4	GPD1L	2614.87	789.481	-1.72721	1.34898e-99	2.35919e-98
GeneID:100516058,Genbank:XM_003122551.4	GPHA2	1.43171	36.3907	4.65957	1.74362e-07	4.37746e-07
GeneID:100157497,Genbank:XM_013977471.2	GPLD1	19.1387	92.3548	2.27362	2.32404e-09	6.54457e-09
GeneID:100049669,Genbank:XM_021101920.1	GPNMB	20674.8	7196.03	-1.52262	0	0
GeneID:110262297,Genbank:XM_021102702.1	GPR135	28.3091	0.771067	-5.21041	1.33795e-05	2.94025e-05
GeneID:102163937,Genbank:XM_005659957.3	GPR137C	5.1953	0	-4.62448	0.0286157	0.0428722
GeneID:100624736,Genbank:XM_021080271.1	GPR143	48.2443	141.721	1.55252	1.877e-08	5.01094e-08
GeneID:100738733,Genbank:XM_021085949.1	GPR146	68.8124	21.7696	-1.66035	0.000170692	0.000338798
GeneID:110261089,Genbank:XM_021095284.1	GPR157	5.83282	220.118	5.25037	6.07305e-39	4.39352e-38
GeneID:100739759,Genbank:XM_021069792.1	GPR160	679.895	250.61	-1.44051	3.17846e-27	1.75184e-26
GeneID:102162410,Genbank:XM_005671833.3	GPR17	19.7742	1.92256	-3.36767	0.000891026	0.00164422
GeneID:100512611,Genbank:NM_001257225.1	GPR3	2.54085	46.7051	4.181	2.27954e-08	6.05422e-08
GeneID:100144489,Genbank:XM_021093218.1	GPR4	44.9668	214.648	2.25769	2.82393e-15	1.05023e-14
GeneID:100153615,Genbank:XM_005666397.3	GPR68	1537.2	4340.44	1.4977	4.9169e-110	9.49004e-109
GeneID:100152279,Genbank:XM_021090914.1	GPR84	2.05626	469.983	7.86181	2.21844e-43	1.76425e-42
GeneID:100524399,Genbank:XM_003132489.3	GPR87	4.32023	42.0048	3.28025	2.09471e-07	5.23255e-07
GeneID:100623311,Genbank:XM_005663636.3	GPR88	210.563	2.70384	-6.29877	4.14026e-26	2.20415e-25
GeneID:100523039,Genbank:XM_021079932.1	GPRASP1	102.816	44.6027	-1.20403	6.9116e-05	0.000142187
GeneID:100523415,Genbank:XM_003135261.4	GPRASP2	191.694	92.4573	-1.05287	1.8787e-06	4.38212e-06
GeneID:100624186,Genbank:XM_021092326.1	GPRC5A	642.451	4398.9	2.77553	0	0
GeneID:100623340,Genbank:XM_021086531.1	GPRC5B	12483.7	6241.88	-1.0001	3.45038e-127	7.82154e-126
GeneID:100144533,Genbank:XM_005665820.3	GPSM3	7.10482	29.0153	2.02456	0.0093931	0.015179
GeneID:100524618,Genbank:XM_005662806.3	GPT	238.848	108.65	-1.13675	4.56673e-07	1.11236e-06
GeneID:100521318,Genbank:XM_003126995.4	GPT2	5872.98	1865.33	-1.65462	5.43091e-181	1.86998e-179
GeneID:397403,Genbank:NM_214201.1	GPX1	942.585	2557.16	1.43954	9.57009e-87	1.45195e-85
GeneID:396598,Genbank:NM_001115155.1	GPX3	12317.1	807.388	-3.93169	0	0
GeneID:100513658,Genbank:XM_005664473.3	GRAMD1A	883.858	2201.91	1.31634	2.55818e-70	3.12643e-69
GeneID:100158151,Genbank:XM_013978112.2	GRAMD2A	56.6198	378.513	2.74261	6.67521e-07	1.61047e-06
GeneID:100522015,Genbank:XM_003126148.4	GRASP	77.5488	498.268	2.68552	9.116e-49	8.07178e-48
GeneID:100514075,Genbank:XM_021075427.1	GRB14	481.107	96.2634	-2.3198	8.72423e-34	5.71269e-33
GeneID:100511013,Genbank:XM_021087828.1	GREB1	7.4492	73.9556	3.30643	4.40096e-12	1.43029e-11
GeneID:100524319,Genbank:XM_021096163.1	GREB1L	400.291	142.231	-1.49347	2.89532e-18	1.21305e-17
GeneID:100156280,Genbank:XM_021098305.1	GREM1	1872.35	33473.8	4.16055	0	0
GeneID:100738560,Genbank:XM_021087852.1	GRHL1	47.6331	160.193	1.74781	9.91968e-10	2.85212e-09
GeneID:100524886,Genbank:XM_021062721.1	GRIA4	10.938	0.387236	-4.73704	0.0022251	0.00392369
GeneID:100626022,Genbank:XM_021092316.1	GRIN2B	57.1254	16.0558	-1.83198	4.12039e-05	8.6633e-05
GeneID:397114,Genbank:XM_021068531.1	GRK7	5.39377	0	-4.6806	0.0163206	0.0254634
GeneID:102161751,Genbank:XM_021102328.1	GRM5	282.468	126.402	-1.1605	4.04866e-10	1.19064e-09
GeneID:100524120,Genbank:XM_021079054.1	GRM8	4.39988	16.5048	1.91366	0.0317777	0.0472843
GeneID:100738350,Genbank:XM_021065974.1	GRTP1	975.722	428.499	-1.18751	1.81972e-23	9.03144e-23
GeneID:100512622,Genbank:XM_021102559.1	GSAP	2751	7354.91	1.4191	6.48408e-84	9.44806e-83
GeneID:100513795,Genbank:XM_013997823.2	GSG1	0.300337	28.3283	6.51248	1.53222e-06	3.59947e-06
GeneID:397682,Genbank:NM_214389.2	GSTA1	2613.41	396.051	-2.7221	3.22066e-06	7.36449e-06
GeneID:100152951,Genbank:NM_001243379.1	GSTA4	3414.74	1057.27	-1.69113	5.43958e-126	1.22768e-124
GeneID:100626791,Genbank:XM_013989194.2	GSTZ1	861.786	420.933	-1.03456	1.22425e-13	4.24846e-13
GeneID:100513345,Genbank:XM_021086344.1	GTF2I	9110.24	3521.93	-1.37104	4.58881e-165	1.4303e-163
GeneID:100514413,Genbank:XM_003128412.6	GTPBP2	939.703	4289.43	2.19062	8.97497e-289	6.03274e-287
GeneID:100739200,Genbank:XM_021098697.1	GUCA1A	11.8394	441.049	5.22068	7.49546e-68	8.84578e-67
GeneID:444999,Genbank:XM_021100491.1	GUCY1B3	1160.84	2541.33	1.13051	5.84907e-65	6.59567e-64
GeneID:100512797,Genbank:XM_003482521.4	GVIN1	12.1047	136.362	3.50701	3.51697e-14	1.24965e-13
GeneID:100511227,Genbank:XM_005669726.3	GXYLT2	24.4298	93.1192	1.92842	2.16226e-06	5.0193e-06
GeneID:102163050,Genbank:XM_021079763.1	GYG2	1356.4	3307.76	1.28652	1.05535e-69	1.26971e-68
GeneID:100514928,Genbank:XM_003134296.6	GZF1	919.48	2685.28	1.54683	6.43479e-77	8.49547e-76
GeneID:100233183,Genbank:NM_001143709.1	GZMA	0	5.37364	5.07597	0.0330196	0.0489531
GeneID:100157966,Genbank:XM_021072029.1	HABP2	6088.29	273.309	-4.4777	0	0
GeneID:100156102,Genbank:XM_021096191.1	HACE1	746.95	1558.72	1.06153	2.64677e-25	1.38147e-24
GeneID:100627803,Genbank:NM_001243431.1	HAO1	14.4914	1.88028	-2.93534	0.0116805	0.0186088
GeneID:100522133,Genbank:XM_013988107.2	HAO2	1013.42	181.787	-2.4782	1.55217e-83	2.25743e-82
GeneID:100626075,Genbank:XM_021098228.1	HAUS4	740.166	300.451	-1.30019	1.77543e-27	9.8628e-27
GeneID:397564,Genbank:XM_021081491.1	HBEGF	759.093	2047.22	1.43123	1.74736e-75	2.2625e-74
GeneID:100526049,Genbank:XM_013997013.2	HCN3	335.275	163.106	-1.03966	5.21982e-09	1.44002e-08
GeneID:100515165,Genbank:XM_021066892.1	HDAC5	2292.65	5348.07	1.22223	1.33052e-127	3.03837e-126
GeneID:100621798,Genbank:XM_003360315.5	HDAC6	10120.7	3656.24	-1.46901	6.69858e-225	3.04588e-223
GeneID:100523163,Genbank:XM_021102482.1	HDAC9	1788.14	9632.61	2.42942	0	0
GeneID:100156724,Genbank:XM_001925342.5	HDC	315.6	9.62741	-5.04526	3.81203e-43	3.0207e-42
GeneID:100156270,Genbank:XM_021099787.1	HDGFL1	10.4044	72.0159	2.79233	3.30037e-08	8.67013e-08
GeneID:100518148,Genbank:XM_021067398.1	HEATR9	0	5.71568	5.16581	0.00712291	0.0116962
GeneID:100512023,Genbank:XM_021087304.1	HECA	852.072	2380.06	1.48248	4.53711e-75	5.84044e-74
GeneID:100156944,Genbank:XM_013983549.2	HECTD2	47.2618	184.67	1.97115	1.80727e-08	4.83065e-08
GeneID:100519780,Genbank:XM_003127476.4	HELZ2	4.61851	23.5021	2.34848	0.00566888	0.00946548
GeneID:100155492,Genbank:XM_021066422.1	HEMGN	93.5487	29.4696	-1.66834	3.12274e-06	7.15117e-06
GeneID:100518083,Genbank:XM_021100766.1	HERC5	238.695	5761.83	4.59385	0	0
GeneID:100626657,Genbank:XM_021100765.1	HERC6	390.221	5197.3	3.73583	1.21519e-68	1.44403e-67
GeneID:100515666,Genbank:XM_003127529.4	HES2	18.9041	183.169	3.27278	6.62272e-18	2.73397e-17
GeneID:100737699,Genbank:XM_021095250.1	HES3	40.9798	5.40477	-2.93062	5.9236e-05	0.00012276
GeneID:100739264,Genbank:XM_003481929.4	HES4	132.777	4203.11	4.98673	0	0
GeneID:100620745,Genbank:XM_021067858.1	HES7	47.5143	106.843	1.16849	0.000176197	0.000348918
GeneID:396958,Genbank:NM_213921.2	HEXB	5270.53	2630.55	-1.00249	3.53732e-88	5.49067e-87
GeneID:100523137,Genbank:XM_021066340.1	HEXDC	814.573	379.329	-1.10223	1.47625e-22	7.14108e-22
GeneID:100520763,Genbank:XM_003131323.5	HEXIM1	2572.46	1036.5	-1.31141	1.26163e-66	1.45776e-65
GeneID:100157952,Genbank:XM_005663011.3	HEY1	5.12821	18.7733	1.8656	0.020984	0.0321423
GeneID:100152404,Genbank:XM_013992576.2	HEY2	86.0391	235.869	1.45721	1.21625e-08	3.28786e-08
GeneID:110261476,Genbank:XM_021098424.1	HFE	618.801	190.608	-1.69831	7.62143e-35	5.1096e-34
GeneID:100525120,Genbank:XM_005667687.3	HGF	52.7205	262.504	2.31528	1.01952e-22	4.94722e-22
GeneID:100517562,Genbank:XM_021078289.1	HGSNAT	2446.24	1113	-1.13587	7.88037e-50	7.13712e-49
GeneID:100512733,Genbank:XM_013979981.2	HHAT	640.261	285.54	-1.16413	2.02481e-17	8.19467e-17
GeneID:100625046,Genbank:XM_021099689.1	HHIPL1	1509.19	3805.26	1.3345	1.21743e-102	2.20134e-101
GeneID:396696,Genbank:NM_001123124.1	HIF1A	7180.8	14625.2	1.02624	4.92804e-132	1.19043e-130
GeneID:100522512,Genbank:XM_005668737.3	HIGD1B	0.300337	8.81988	4.82872	0.00341295	0.00586791
GeneID:449525,Genbank:NM_001348757.1	HILPDA	179.949	1627.49	3.17679	2.93121e-161	8.79932e-160
GeneID:100512882,Genbank:XM_005660206.3	HINT2	1031.69	456.857	-1.17486	3.50684e-31	2.14376e-30
GeneID:100523598,Genbank:XM_021086314.1	HIP1	1347.12	3407.56	1.33861	4.95032e-90	7.78555e-89
GeneID:100625431,Genbank:XM_013988572.2	HIPK4	43.3149	13.4366	-1.69102	0.00532525	0.00893126
GeneID:100157327,Genbank:NM_001243656.1	HIST1H2BD	325.085	110.142	-1.56116	1.05328e-11	3.36789e-11
GeneID:100525369,Genbank:XM_021072405.1	HIVEP2	3497.75	7092.4	1.01992	6.27705e-112	1.2378e-110
GeneID:100152344,Genbank:NM_001243184.1	HK1	13948.9	34965.3	1.32581	2.96455e-36	2.04516e-35
GeneID:494561,Genbank:NM_001122987.1	HK2	2207.06	6836.86	1.63128	1.46519e-07	3.69403e-07
GeneID:100736723,Genbank:XM_021067249.1	HLF	296.314	20.3835	-3.86814	8.84777e-36	6.06055e-35
GeneID:100157848,Genbank:XM_021098126.1	HMGA1	1759.79	9071.96	2.36628	0	0
GeneID:100144446,Genbank:NM_001122988.1	HMGCR	4601.54	11084.1	1.26831	4.61982e-208	1.93034e-206
GeneID:100524223,Genbank:XM_021076557.1	HMGCS1	11175	24625.2	1.13994	2.54643e-181	8.80713e-180
GeneID:100524500,Genbank:NM_001244114.1	HMGN2	6831.41	2306.79	-1.5664	1.75792e-179	5.99945e-178
GeneID:100623249,Genbank:XM_021080700.1	HMGN5	308.284	137.628	-1.16289	5.55309e-08	1.43635e-07
GeneID:574067,Genbank:NM_001032388.1	HNF1A	885.866	368.291	-1.26698	4.90489e-23	2.40043e-22
GeneID:397002,Genbank:XM_021066206.1	HNF1B	12399.6	5285.04	-1.23034	6.44885e-149	1.76459e-147
GeneID:733636,Genbank:XM_021077331.1	HNF4A	7638.75	2318.19	-1.72037	1.64601e-194	6.36183e-193
GeneID:110260272,Genbank:XM_021089186.1	HNF4G	1086.52	273.878	-1.98828	5.80907e-50	5.27973e-49
GeneID:100624677,Genbank:NM_001244561.1	HNMT	170.366	36.5194	-2.22042	3.76882e-13	1.28141e-12
GeneID:100153961,Genbank:NM_001190169.1	HOGA1	1851.77	295.343	-2.64846	1.00782e-171	3.28711e-170
GeneID:100526210,Genbank:XM_021083465.1	HOMER3	454.27	1189.46	1.38886	4.00265e-42	3.10804e-41
GeneID:100620451,Genbank:XM_021078490.1	HOXA10	3332.47	813.485	-2.03388	7.02033e-166	2.20598e-164
GeneID:100519809,Genbank:XM_021079043.1	HOXA3	263.485	107.548	-1.29271	2.69047e-08	7.10657e-08
GeneID:100519635,Genbank:XM_003134841.4	HOXA4	163.505	55.4966	-1.55714	6.63822e-08	1.70902e-07
GeneID:100499568,Genbank:NM_001195232.1	HOXA5	217.935	58.1397	-1.90464	7.1143e-13	2.39102e-12
GeneID:106504173,Genbank:XM_005673298.3	HOXA6	349.478	85.5216	-2.03098	7.1749e-27	3.89891e-26
GeneID:100519066,Genbank:XM_003134838.6	HOXA9	2586.3	967.395	-1.41861	1.38586e-97	2.35702e-96
GeneID:100522893,Genbank:XM_003131551.3	HOXB13	343.841	141.092	-1.28361	3.09189e-10	9.15019e-10
GeneID:100522160,Genbank:XM_021067109.1	HOXB3	3106.72	1419.93	-1.12969	2.30572e-45	1.91134e-44
GeneID:100627932,Genbank:XM_021091735.1	HOXC6	385.576	80.3611	-2.2612	1.9215e-31	1.18305e-30
GeneID:106510295,Genbank:XM_021091731.1	HOXC9	358.157	169.144	-1.08155	1.29119e-09	3.69252e-09
GeneID:100517431,Genbank:XM_021076345.1	HOXD10	69.5534	31.4514	-1.14808	0.0062183	0.0103227
GeneID:100515975,Genbank:XM_013984299.2	HOXD3	988.129	214.31	-2.20392	6.03134e-56	6.05483e-55
GeneID:100515172,Genbank:XM_021076351.1	HOXD8	4391.86	1302.91	-1.75291	9.95168e-140	2.53465e-138
GeneID:110255183,Genbank:XM_013984297.2	HOXD9	958.123	382.784	-1.32406	1.62391e-30	9.71583e-30
GeneID:397443,Genbank:XM_021072173.1	HPD	140.545	0	-9.38208	1.0991e-14	3.98316e-14
GeneID:100156186,Genbank:XM_021071975.1	HPGD	70.7676	1.1583	-5.94779	1.46341e-10	4.40077e-10
GeneID:100271932,Genbank:NM_001146130.2	HPSE	39.064	212.172	2.44313	4.267e-20	1.91823e-19
GeneID:397617,Genbank:NM_001083930.1	HR	6.85943	58.2282	3.07997	4.84483e-08	1.25673e-07
GeneID:100525465,Genbank:XM_003127287.5	HRC	2.87597	16.8707	2.55003	0.0089249	0.0144693
GeneID:100155596,Genbank:XM_003359104.4	HRK	16.1104	252.599	3.98238	3.44217e-34	2.27224e-33
GeneID:100628223,Genbank:XM_021101019.1	HS3ST1	33.3218	171.597	2.36707	5.35436e-16	2.04543e-15
GeneID:100737777,Genbank:XM_003483118.4	HS3ST3B1	28.6296	60.9889	1.09213	0.00892059	0.0144638
GeneID:100192206,Genbank:NM_001136184.1	HSBP1L1	85.6972	184.126	1.10437	6.85647e-06	1.53558e-05
GeneID:397480,Genbank:NM_001348961.1	HSD11B1	174.172	588.992	1.75687	1.51519e-29	8.86634e-29
GeneID:396948,Genbank:NM_213913.1	HSD11B2	40.5048	9.91937	-2.03032	0.000174967	0.00034666
GeneID:100312973,Genbank:NM_001167649.1	HSD17B2	153.884	49.8336	-1.62781	4.32788e-07	1.05651e-06
GeneID:100155418,Genbank:XM_005655376.3	HSD17B7	635.548	1367.58	1.10604	2.88726e-35	1.95605e-34
GeneID:100525281,Genbank:XM_005655085.3	HSD3B7	654.173	1923.66	1.55562	1.07675e-78	1.47185e-77
GeneID:100511370,Genbank:XM_021077864.1	HSH2D	288.053	1039.47	1.85032	9.05702e-53	8.60612e-52
GeneID:396648,Genbank:NM_213766.1	HSP70.2	2722.56	6197.46	1.18705	4.41814e-79	6.08233e-78
GeneID:100524916,Genbank:XM_021077380.1	HSPA12B	4.90711	19.0978	1.96043	0.022217	0.0339067
GeneID:100144518,Genbank:NM_001123128.1	HSPA1L	8.09721	23.7476	1.55263	0.0235216	0.035739
GeneID:396906,Genbank:NM_001123127.1	HSPA6	48.2325	243.258	2.33808	2.61328e-21	1.21617e-20
GeneID:493184,Genbank:NM_001007518.1	HSPB1	6469.32	22041.5	1.76848	4.1088e-295	2.8743e-293
GeneID:494560,Genbank:XM_003127059.4	HSPB6	1342.8	430.898	-1.64026	1.68413e-57	1.71519e-56
GeneID:100627988,Genbank:NM_001243388.1	HSPB7	60.1678	210.481	1.80712	2.17191e-10	6.47344e-10
GeneID:100155338,Genbank:XM_001929585.5	HSPB8	569.506	2471.13	2.11754	1.15827e-183	4.04219e-182
GeneID:397563,Genbank:NM_214298.1	HTR1B	689.384	267.174	-1.36813	7.967e-23	3.87692e-22
GeneID:397309,Genbank:XM_021093548.1	HTR1D	5.23132	39.6128	2.92622	2.58382e-06	5.96385e-06
GeneID:100192318,Genbank:XM_021078447.1	HUS1	958.426	2014.25	1.07189	5.93011e-41	4.4985e-40
GeneID:396750,Genbank:NM_213816.1	ICAM1	3143.46	12456.9	1.98661	1.12046e-33	7.30281e-33
GeneID:100141403,Genbank:NM_001145379.2	ICAM3	153.061	511.042	1.73905	4.90303e-31	2.98076e-30
GeneID:100516594,Genbank:XM_003123246.5	ICAM4	10.1518	28.3924	1.48482	0.0180439	0.0279489
GeneID:100519877,Genbank:NM_001246240.1	IDO1	51.1988	1063.54	4.37948	3.48455e-174	1.14619e-172
GeneID:100519341,Genbank:XM_021077736.1	IDO2	225.282	624.279	1.47205	3.89098e-21	1.80211e-20
GeneID:110262029,Genbank:XM_021100852.1	IDUA	1366.11	673.924	-1.01915	4.75294e-30	2.8175e-29
GeneID:100525209,Genbank:XM_003123342.4	IER2	711.257	2210.08	1.63525	6.36202e-82	9.04846e-81
GeneID:100154770,Genbank:XM_001927551.4	IER3	549.715	14483.1	4.71993	1.02636e-128	2.37182e-127
GeneID:100511095,Genbank:NM_001258436.1	IER5	1391.05	4397.75	1.66085	1.04843e-169	3.3698e-168
GeneID:100525523,Genbank:NM_001246205.1	IFI44	645.833	4827.63	2.90267	1.37925e-275	8.70333e-274
GeneID:100511267,Genbank:XM_003127919.4	IFI44L	1289.97	6234.9	2.27343	4.9108e-181	1.69467e-179
GeneID:110261124,Genbank:XM_021095660.1	IFI6	316.561	3798.69	3.58561	3.62698e-69	4.32997e-68
GeneID:100101927,Genbank:XM_005671881.3	IFIH1	462.006	3136.8	2.76339	1.09445e-170	3.53239e-169
GeneID:100153038,Genbank:NM_001244363.1	IFIT1	336.038	9422.31	4.80959	3.78901e-75	4.88151e-74
GeneID:100155467,Genbank:XM_005671264.3	IFIT2	61.854	5234.88	6.40431	5.40149e-25	2.79503e-24
GeneID:100154248,Genbank:XM_021071929.1	IFIT3	219.369	17817.4	6.34402	4.80239e-78	6.47297e-77
GeneID:100127358,Genbank:XM_003124230.2	IFITM1	435.588	2406.43	2.46563	2.32239e-116	4.7936e-115
GeneID:100518544,Genbank:NM_001201382.1	IFITM3	3285.72	11813.6	1.8465	8.59705e-207	3.53485e-205
GeneID:100533555,Genbank:XM_021068453.1	IFNAR2	371.889	1932.24	2.37798	2.43583e-28	1.38397e-27
GeneID:445459,Genbank:NM_001003923.1	IFNB1	0	20.5272	7.01069	1.20258e-06	2.84934e-06
GeneID:100622120,Genbank:XM_021095536.1	IFNLR1	60.4405	164.534	1.44668	8.94001e-07	2.13489e-06
GeneID:100512559,Genbank:XM_021069363.1	IFT122	4644.72	2245.75	-1.04854	3.98775e-81	5.6097e-80
GeneID:100513727,Genbank:XM_021086842.1	IFT140	1537.58	593.406	-1.37366	1.54129e-51	1.43804e-50
GeneID:100625100,Genbank:XM_003354889.4	IFT172	4807.23	2244.35	-1.09888	2.09465e-81	2.96279e-80
GeneID:100517032,Genbank:XM_021091536.1	IFT27	566.139	219.462	-1.36671	2.47671e-18	1.04077e-17
GeneID:100622760,Genbank:XM_003357317.4	IFT46	2549.6	1247.11	-1.03182	2.3024e-41	1.76214e-40
GeneID:100157070,Genbank:XM_013986009.2	IFT74	933.826	442.448	-1.07753	2.18898e-19	9.58142e-19
GeneID:100519103,Genbank:XM_021065434.1	IFT88	2200.51	742.162	-1.56846	6.51353e-84	9.48204e-83
GeneID:100513900,Genbank:XM_003121731.5	IGDCC4	157.578	45.3966	-1.7957	3.15682e-10	9.33877e-10
GeneID:397350,Genbank:XM_021082915.1	IGF1R	16942.9	6771.4	-1.32316	2.34607e-265	1.40582e-263
GeneID:396916,Genbank:XM_021080621.1	IGF2	3.74137	26.2066	2.80593	0.00240835	0.00422912
GeneID:100620940,Genbank:XM_005653968.3	IGF2BP1	4.31941	26.7327	2.62839	0.000157631	0.000313881
GeneID:448812,Genbank:NM_001005156.1	IGFBP3	0.288605	15.3095	5.62472	0.000159906	0.000318371
GeneID:100144490,Genbank:NM_001123129.1	IGFBP4	109.037	583.061	2.4199	2.55059e-44	2.06884e-43
GeneID:100101923,Genbank:XM_005652513.3	IGFBP6	786.509	3400.11	2.11252	3.00311e-109	5.76031e-108
GeneID:100302573,Genbank:NM_001163801.1	IGFBP7	8544.47	2926.77	-1.54562	8.56169e-213	3.66659e-211
GeneID:102167611,Genbank:XM_021064507.1	IGFN1	1303.21	411.14	-1.66452	2.27533e-10	6.77255e-10
GeneID:100157227,Genbank:XM_021080493.1	IGSF1	33.7593	7.29378	-2.21509	0.000961907	0.0017691
GeneID:100511781,Genbank:XM_013982416.2	IGSF11	1696.43	307.782	-2.46311	5.47793e-131	1.30491e-129
GeneID:100524810,Genbank:XM_013994957.2	IGSF23	5.99485	129.154	4.41868	9.43278e-24	4.72556e-23
GeneID:100512602,Genbank:XM_021089981.1	IGSF3	258.465	844.806	1.71022	9.77739e-36	6.68843e-35
GeneID:100154024,Genbank:XM_003481424.4	IGSF8	875.718	3371.72	1.94533	2.82918e-159	8.37914e-158
GeneID:102160717,Genbank:XM_021089579.1	IGSF9	282.328	933.175	1.72419	6.74283e-44	5.40405e-43
GeneID:100737978,Genbank:XM_021076006.1	IKZF2	336.041	727.885	1.11446	4.25868e-21	1.97065e-20
GeneID:100525654,Genbank:XM_005656637.3	IL10RA	33.1952	140.893	2.08643	4.27039e-12	1.38902e-11
GeneID:396657,Genbank:NM_213771.1	IL10RB	382.287	1438.96	1.91338	2.5474e-53	2.44462e-52
GeneID:110261056,Genbank:XM_021095008.1	IL11	26.9763	4467	7.37364	2.04142e-87	3.1217e-86
GeneID:100524166,Genbank:XM_003130670.5	IL11RA	814.357	267.817	-1.60445	8.3001e-38	5.87275e-37
GeneID:397053,Genbank:NM_213993.1	IL12A	1.14351	13.8763	3.59292	0.00384703	0.00657837
GeneID:397615,Genbank:NM_214341.1	IL13RA1	2130.07	8077.31	1.92337	1.39992e-200	5.57804e-199
GeneID:100156991,Genbank:XM_021079407.1	IL13RA2	0	4.94802	4.95792	0.012929	0.0204798
GeneID:733692,Genbank:XM_021065032.1	IL15RA	18.5162	211.859	3.51883	2.62848e-29	1.52768e-28
GeneID:396589,Genbank:XM_013989017.2	IL16	154.627	2746.32	4.15156	1.024e-29	6.02859e-29
GeneID:100738902,Genbank:XM_021065436.1	IL17D	175.501	413.892	1.23911	3.2835e-11	1.02221e-10
GeneID:100518910,Genbank:XM_021092984.1	IL17RA	1237.44	2828.67	1.19302	2.00896e-67	2.35292e-66
GeneID:100156014,Genbank:XM_005669645.3	IL17RB	49.7998	10.4082	-2.26314	0.000168553	0.000334897
GeneID:397057,Genbank:NM_213997.1	IL18	66.0927	3266.95	5.62864	9.79977e-77	1.2905e-75
GeneID:100525765,Genbank:XM_003129617.5	IL18BP	1029.8	352.605	-1.54646	2.60517e-46	2.19368e-45
GeneID:100038024,Genbank:XM_003130464.3	IL19	2.99164	110.393	5.21943	6.26824e-06	1.4073e-05
GeneID:397094,Genbank:XM_005655198.3	IL1A	75.8542	4672.43	5.94582	4.17477e-48	3.63617e-47
GeneID:397122,Genbank:NM_214055.1	IL1B	0	5.72589	5.16808	0.0060876	0.0101209
GeneID:100628112,Genbank:XM_021085770.1	IL1R2	1.45476	13.6576	3.23775	0.0049907	0.0084094
GeneID:100621199,Genbank:XM_003360251.5	IL1RAPL1	9.48282	0	-5.49307	0.000784271	0.00145644
GeneID:100127134,Genbank:XM_013995915.2	IL1RL1	8.50092	330.323	5.26096	2.45671e-53	2.35905e-52
GeneID:100522695,Genbank:XM_021102700.1	IL20	1.50169	214.986	7.21598	1.34889e-25	7.09072e-25
GeneID:100622457,Genbank:XM_013992536.2	IL20RA	3.49928	16.6786	2.25968	0.0141591	0.0223094
GeneID:100620875,Genbank:XM_003358566.4	IL20RB	108.847	53.5698	-1.02372	0.000658207	0.00123344
GeneID:100518723,Genbank:XM_021086442.1	IL21R	7.44879	23.3122	1.64286	0.0224463	0.0342229
GeneID:100155546,Genbank:NM_001130236.1	IL23A	10.4983	338.105	5.02077	2.19955e-56	2.21965e-55
GeneID:493187,Genbank:XM_021085893.1	IL27	0	40.8266	8.0021	7.23776e-10	2.0966e-09
GeneID:396814,Genbank:XM_021064060.1	IL2RA	17.7066	80.7158	2.1923	9.19188e-08	2.34654e-07
GeneID:100621776,Genbank:XM_021091526.1	IL2RB	2340.43	731.004	-1.67878	9.01362e-100	1.57994e-98
GeneID:397156,Genbank:XM_021079497.1	IL2RG	44.5511	219.537	2.29913	5.36588e-19	2.31658e-18
GeneID:100737468,Genbank:XM_021093442.1	IL34	252.094	538.199	1.09535	3.55682e-13	1.21067e-12
GeneID:100522257,Genbank:XM_003481897.4	IL4I1	72.256	422.354	2.54467	5.9212e-35	3.98354e-34
GeneID:399500,Genbank:NM_214399.1	IL6	22.87	186.411	3.02971	4.46329e-24	2.25057e-23
GeneID:397253,Genbank:XM_013996658.2	IL7	43.1019	91.948	1.09201	0.00280874	0.00488724
GeneID:100271930,Genbank:NM_001146128.2	IL7R	0.277286	22.0178	6.15032	1.18893e-05	2.62547e-05
GeneID:100620323,Genbank:XM_005654050.3	ILDR1	5.22124	46.2725	3.15216	2.21001e-06	5.12861e-06
GeneID:100514957,Genbank:XM_021089484.1	ILDR2	11.8746	31.3819	1.4031	0.0187416	0.0289629
GeneID:100623256,Genbank:XM_005656596.3	ILK	6758.58	14287.4	1.08007	5.32479e-151	1.49133e-149
GeneID:100523720,Genbank:XM_003123453.5	ILVBL	1659.86	758.64	-1.12922	1.10454e-29	6.49036e-29
GeneID:100521052,Genbank:XM_021079089.1	IMMP2L	459.295	168.229	-1.44885	2.20118e-19	9.62937e-19
GeneID:100520873,Genbank:XM_021078709.1	IMPDH1	785.678	1828.85	1.21833	8.57219e-46	7.15197e-45
GeneID:100518554,Genbank:XM_003126320.4	INHBE	31.8779	456.694	3.8447	4.99624e-68	5.90986e-67
GeneID:100512997,Genbank:NM_001244733.1	INMT	17.8678	0	-6.40666	8.08117e-06	1.80125e-05
GeneID:100620435,Genbank:XM_003356408.4	INO80C	309.352	827.586	1.41955	3.15393e-26	1.68428e-25
GeneID:100511393,Genbank:XM_003129178.6	INPP4B	7.51918	41.9256	2.4812	6.20626e-06	1.3944e-05
GeneID:100526019,Genbank:XM_021075030.1	INPP5D	333.413	682.423	1.03424	9.55795e-16	3.61816e-15
GeneID:100515187,Genbank:XM_021083297.1	INSC	5.57776	25.2858	2.18819	0.00395793	0.0067568
GeneID:100152739,Genbank:XM_013989043.2	INSM2	0	5.71958	5.16667	0.00643581	0.0106597
GeneID:100155702,Genbank:XM_001929524.5	INSRR	10.3935	70.8645	2.77022	1.97919e-09	5.59794e-09
GeneID:100152933,Genbank:NM_001244301.1	IPO5	7686.79	15785.7	1.03829	2.56286e-129	5.96714e-128
GeneID:100525687,Genbank:XM_013992267.2	IQCE	1308.81	512.149	-1.35334	1.71175e-33	1.11145e-32
GeneID:100514601,Genbank:XM_021070200.1	IQCG	29.4085	9.16824	-1.68208	0.00750098	0.0122714
GeneID:100157656,Genbank:XM_021098910.1	IQGAP1	13815.9	31502.7	1.18923	6.97485e-188	2.50188e-186
GeneID:100521253,Genbank:XM_021084462.1	IQGAP2	5378.79	2379.22	-1.17684	8.28117e-100	1.4532e-98
GeneID:100520058,Genbank:XM_021079683.1	IQSEC2	1285.54	2700.89	1.07106	2.94574e-65	3.3388e-64
GeneID:100513386,Genbank:XM_013985682.2	IQUB	419.913	167.699	-1.3248	1.35681e-16	5.30911e-16
GeneID:100156851,Genbank:XM_003353300.4	IRAK1BP1	130.095	63.7617	-1.02899	8.42255e-05	0.000171852
GeneID:106505672,Genbank:XM_021069319.1	IRAK2	208.352	2860.13	3.78082	2.98283e-266	1.79434e-264
GeneID:100514645,Genbank:XM_021091960.1	IRAK3	521.716	1160.28	1.15406	4.4309e-19	1.91882e-18
GeneID:396611,Genbank:XM_021080244.1	IRF1	823.632	4537.52	2.46282	3.62383e-187	1.29387e-185
GeneID:100515633,Genbank:XM_021078963.1	IRF5	264.296	868.354	1.71566	9.32793e-43	7.34266e-42
GeneID:397521,Genbank:XM_005667893.3	IRF6	1861.1	4767.9	1.35725	2.11836e-135	5.24837e-134
GeneID:100037289,Genbank:XM_021076250.1	IRF7	630.97	3690.01	2.54918	4.89074e-188	1.76249e-186
GeneID:396645,Genbank:XM_021093480.1	IRF8	0.831857	14.0584	4.047	0.00273338	0.00476718
GeneID:780415,Genbank:NM_001078670.1	IRF9	603.756	4341.25	2.84649	1.4252e-66	1.64552e-65
GeneID:100512686,Genbank:NM_001244489.1	IRS1	212.382	582.106	1.45424	2.06514e-25	1.08301e-24
GeneID:100519749,Genbank:XM_003134165.4	IRX4	0	8.01576	5.65344	0.00111607	0.00204074
GeneID:100620172,Genbank:XM_021094164.1	IRX5	2515.83	976.099	-1.36598	3.17477e-77	4.22029e-76
GeneID:100153902,Genbank:NM_001198921.1	ISG12(A)	518.61	5248.88	3.33909	4.62077e-101	8.21115e-100
GeneID:100145895,Genbank:NM_001128469.2	ISG15	530.105	50092.4	6.56238	3.44394e-157	9.95201e-156
GeneID:448855,Genbank:XM_021062570.1	ISG20	90.7466	759.504	3.06667	2.39474e-94	3.93022e-93
GeneID:100152082,Genbank:XM_001928174.4	ISLR	1388.28	289.042	-2.26418	6.9717e-111	1.35917e-109
GeneID:100157309,Genbank:XM_013978091.2	ISLR2	89.3045	19.9496	-2.16591	1.71228e-07	4.29948e-07
GeneID:100154170,Genbank:XM_001925000.5	ISM1	13.9066	34.6716	1.3202	0.014604	0.022959
GeneID:100512166,Genbank:XM_021092458.1	ITFG2	370.346	139.06	-1.41352	1.35317e-16	5.29619e-16
GeneID:100512142,Genbank:XM_021076769.1	ITGA1	10235.4	1861.99	-2.45858	0	0
GeneID:100520350,Genbank:XM_021100519.1	ITGA11	357.093	14.9262	-4.58375	4.60459e-53	4.39697e-52
GeneID:397483,Genbank:XM_021076566.1	ITGA2	7771.63	75982.9	3.28944	1.05504e-211	4.49336e-210
GeneID:100517053,Genbank:XM_021067145.1	ITGA3	17947.5	62877.4	1.80882	0	0
GeneID:100155091,Genbank:XM_001925252.7	ITGA5	2562.13	15353.9	2.58328	0	0
GeneID:100158200,Genbank:XM_021076079.1	ITGA6	12860.9	33546.4	1.38315	0	0
GeneID:110260578,Genbank:XM_021091233.1	ITGA7	15.9054	58.8818	1.88915	6.43022e-05	0.000132725
GeneID:100626336,Genbank:XM_021086386.1	ITGAD	45.012	93.84	1.06018	0.000817796	0.00151469
GeneID:397019,Genbank:XM_013980285.2	ITGB1	13491.2	37503.4	1.47496	0	0
GeneID:396943,Genbank:NM_213908.1	ITGB2	49.6867	138.908	1.47976	1.72626e-06	4.03875e-06
GeneID:397063,Genbank:NM_214002.1	ITGB3	2107.07	7085.87	1.75011	3.65969e-131	8.75833e-130
GeneID:396963,Genbank:NM_213924.2	ITIH1	73.4825	13.0246	-2.49884	8.94155e-07	2.13492e-06
GeneID:396937,Genbank:NM_213903.1	ITIH2	0	9.9884	5.96982	0.000306047	0.000590108
GeneID:100157235,Genbank:XM_021068265.1	ITIH3	11.9534	152.815	3.685	1.48664e-24	7.58529e-24
GeneID:100523474,Genbank:XM_021076697.1	ITK	38.0216	97.3747	1.35904	3.82679e-05	8.06683e-05
GeneID:100152339,Genbank:XM_021097985.1	ITPK1	872.584	1753.27	1.00706	3.04071e-37	2.13291e-36
GeneID:100516235,Genbank:XM_021097438.1	ITPKA	106.13	585.521	2.46541	1.25414e-59	1.31362e-58
GeneID:102164283,Genbank:XM_021064414.1	ITPKB	284.597	127.6	-1.15822	6.57265e-10	1.90895e-09
GeneID:100524376,Genbank:XM_003127148.5	ITPKC	436.213	1059.73	1.27983	3.01773e-32	1.89266e-31
GeneID:397454,Genbank:XM_021069280.1	ITPR1	17121.7	1566.8	-3.45	0	0
GeneID:100155015,Genbank:XM_013977794.2	ITPR3	3911.07	11742.1	1.58596	2.1568e-243	1.1227e-241
GeneID:100156217,Genbank:XM_021072795.1	ITPRIP	400.822	1070.11	1.41656	1.1846e-41	9.11593e-41
GeneID:110259918,Genbank:XM_021086544.1	ITPRIPL2	548.366	2203.7	2.00626	1.15471e-137	2.90273e-136
GeneID:100156047,Genbank:NM_001167635.1	IVD	1100.01	421.231	-1.38465	6.52996e-39	4.72185e-38
GeneID:100302027,Genbank:XM_021101984.1	IVNS1ABP	6296.97	29446.4	2.2255	0	0
GeneID:403124,Genbank:XM_021083428.1	IYD	1573.49	495.5	-1.66707	1.84615e-81	2.61609e-80
GeneID:102161281,Genbank:XM_013979283.2	IZUMO1R	1.43171	25.3819	4.14241	2.84163e-05	6.0679e-05
GeneID:100516328,Genbank:XM_021100682.1	JADE1	1812.31	4925.09	1.44203	6.60965e-144	1.7261e-142
GeneID:397201,Genbank:XM_021082799.1	JAK2	792.412	1906.43	1.26635	1.7048e-61	1.82396e-60
GeneID:100518649,Genbank:XM_005654907.3	JAK3	416.902	202.906	-1.03828	8.85843e-12	2.84308e-11
GeneID:100520203,Genbank:XM_021100977.1	JAKMIP1	256.661	781.035	1.60447	2.35482e-39	1.71968e-38
GeneID:100624964,Genbank:XM_013981817.2	JAKMIP3	20.1676	158.09	2.97779	5.21833e-16	1.99445e-15
GeneID:100512978,Genbank:XM_005653698.3	JAML	20.4443	105.274	2.36354	1.02894e-11	3.2921e-11
GeneID:100524569,Genbank:XM_021100205.1	JARID2	376.745	768.714	1.02861	1.66242e-20	7.54803e-20
GeneID:100518508,Genbank:XM_021064743.1	JCAD	56.642	555.112	3.29435	3.58063e-69	4.27793e-68
GeneID:100625252,Genbank:XM_003356961.3	JCHAIN	45.2869	14.4447	-1.64529	0.00115512	0.00210915
GeneID:100512588,Genbank:XM_003123609.5	JMJD4	1656.62	783.151	-1.08088	3.00093e-43	2.38164e-42
GeneID:100155350,Genbank:XM_021077520.1	JPH2	18.6297	72.227	1.95162	2.89554e-06	6.64761e-06
GeneID:396913,Genbank:NM_213880.1	JUN	2613.75	5507.01	1.07531	3.01374e-81	4.24726e-80
GeneID:100523358,Genbank:XM_005674483.3	JUNB	1265.12	10875.6	3.10445	0	0
GeneID:100516697,Genbank:XM_021071254.1	KALRN	40.6122	201.066	2.30985	5.62327e-14	1.98122e-13
GeneID:100626649,Genbank:XM_021064459.1	KANK1	9445.79	3326.29	-1.50583	1.06405e-223	4.82412e-222
GeneID:100523255,Genbank:XM_013988888.2	KANK4	8.28064	0.748223	-3.45203	0.0272962	0.0410386
GeneID:100737355,Genbank:XM_005672154.3	KANSL1L	2239.31	803.246	-1.47916	4.26895e-88	6.61303e-87
GeneID:110259979,Genbank:XM_021087273.1	KANSL3	2368.08	1124.19	-1.07485	6.0488e-52	5.69169e-51
GeneID:100626923,Genbank:XM_021071366.1	KAT2B	625.689	269.922	-1.21302	3.5397e-17	1.41771e-16
GeneID:100156612,Genbank:XM_021065541.1	KATNAL1	440.751	1346.04	1.61127	4.47676e-68	5.29944e-67
GeneID:100624902,Genbank:NM_001244551.1	KAZALD1	285.038	90.492	-1.65582	3.55149e-12	1.16007e-11
GeneID:100625139,Genbank:XM_005657525.3	KBTBD11	1597.57	221.868	-2.84753	7.71332e-147	2.07028e-145
GeneID:100524698,Genbank:XM_003129820.4	KBTBD3	555.966	249.683	-1.15539	2.21327e-17	8.94099e-17
GeneID:100524080,Genbank:XM_021087303.1	KCMF1	1213.98	3008.44	1.30902	5.56496e-82	7.92213e-81
GeneID:397433,Genbank:XM_021077287.1	KCNB1	0	5.77888	5.18005	0.00965562	0.0155755
GeneID:100153996,Genbank:XM_021092007.1	KCNC2	26.0685	5.69964	-2.18971	0.0017512	0.00312952
GeneID:100511263,Genbank:XM_003356006.4	KCNC3	101.684	227.723	1.16485	5.25077e-08	1.35929e-07
GeneID:100623937,Genbank:XM_021090049.1	KCNC4	3.61603	22.4507	2.6174	0.00503292	0.00847224
GeneID:100512382,Genbank:XM_021078791.1	KCND2	1163.19	470.353	-1.30629	2.16437e-38	1.54985e-37
GeneID:397170,Genbank:XM_021070947.1	KCNE2	0	4.20369	4.72205	0.026811	0.0403561
GeneID:100523293,Genbank:XM_021078757.1	KCNH2	25.0764	65.1736	1.37387	0.00117688	0.0021466
GeneID:100514537,Genbank:XM_003131296.4	KCNH6	24.2519	2.681	-3.18013	0.000228101	0.000445651
GeneID:100037948,Genbank:XM_003359346.4	KCNIP2	271.475	124.265	-1.12775	1.53501e-08	4.12071e-08
GeneID:110256150,Genbank:XM_021068062.1	KCNJ12	1.69809	12.6174	2.88033	0.00900258	0.0145876
GeneID:100152071,Genbank:XM_005670338.3	KCNJ15	0	10.9503	6.1051	0.000219109	0.000428842
GeneID:100519442,Genbank:XM_021066712.1	KCNJ16	6400.87	382.574	-4.06492	0	0
GeneID:396586,Genbank:XM_003483648.4	KCNJ3	139.356	43.1752	-1.6907	2.31569e-09	6.52462e-09
GeneID:100156432,Genbank:XM_001928032.7	KCNK1	1211.93	3752.71	1.63009	2.40129e-125	5.37248e-124
GeneID:100521189,Genbank:XM_005674606.3	KCNK12	278.595	653.456	1.22961	5.92831e-17	2.35972e-16
GeneID:106507367,Genbank:XM_021098659.1	KCNK17	26.3562	71.7945	1.44271	0.000152641	0.000304258
GeneID:100512393,Genbank:XM_003122534.4	KCNK7	5.20869	26.8634	2.36733	0.000903143	0.00166539
GeneID:100271876,Genbank:XM_003134064.3	KCNMB1	0.288605	11.7957	5.24954	0.000813974	0.00150833
GeneID:397045,Genbank:XM_021088692.1	KCNN3	3.67346	39.2412	3.40184	7.13283e-07	1.71766e-06
GeneID:397081,Genbank:NM_214018.2	KCNN4	2.52953	47.0354	4.19311	9.47288e-09	2.57518e-08
GeneID:397326,Genbank:XM_021082619.1	KCNQ1	1.14351	12.0595	3.39418	0.00688965	0.0113421
GeneID:110257402,Genbank:XM_021077769.1	KCNQ2	0.866228	11.4187	3.72203	0.00311727	0.00538469
GeneID:100526228,Genbank:XM_021096972.1	KCNQ4	12.9586	41.0555	1.66185	0.00207622	0.00367385
GeneID:100154391,Genbank:XM_021073129.1	KCNQ5	207.137	462.144	1.15734	2.66853e-15	9.93151e-15
GeneID:100626185,Genbank:XM_013985402.2	KCNS1	0	7.21553	5.50255	0.00204956	0.00362833
GeneID:100521933,Genbank:XM_021075407.1	KCNU1	257.954	106.605	-1.27628	4.20185e-07	1.02656e-06
GeneID:100517738,Genbank:XM_013990798.1	KCP	5292.41	1441.33	-1.87686	6.63222e-163	2.03845e-161
GeneID:100514526,Genbank:XM_005653406.3	KCTD1	914.394	371.972	-1.29721	1.4036e-20	6.38788e-20
GeneID:100622059,Genbank:XM_003358250.5	KCTD11	647.201	5764.29	3.15509	8.65295e-26	4.56724e-25
GeneID:100524761,Genbank:XM_021065731.1	KCTD12	1769.88	408.299	-2.1163	3.26215e-111	6.37584e-110
GeneID:100516225,Genbank:XM_005669685.3	KCTD6	575.022	270.026	-1.09004	1.72389e-13	5.93834e-13
GeneID:100521867,Genbank:XM_003132815.6	KCTD9	1536	3589.44	1.22487	3.36744e-77	4.47256e-76
GeneID:100514523,Genbank:NM_001244970.1	KDELR3	1523.42	4126.12	1.43765	7.58286e-124	1.67234e-122
GeneID:100511202,Genbank:XM_003127722.4	KDF1	451.34	220.952	-1.0297	7.90114e-11	2.41168e-10
GeneID:100512074,Genbank:XM_021073426.1	KDM2B	3225.72	1124.68	-1.51983	6.88574e-90	1.08075e-88
GeneID:100517522,Genbank:XM_003124935.6	KDM3A	3020.61	6171.88	1.03116	3.24758e-47	2.78159e-46
GeneID:100515632,Genbank:XM_003134614.4	KDM7A	688.077	2953.59	2.10225	3.51375e-188	1.26922e-186
GeneID:397311,Genbank:XM_003128987.6	KDR	6.41003	617.172	6.60241	2.17564e-84	3.18819e-83
GeneID:100158093,Genbank:XM_021099195.1	KHNYN	2182.19	4916.12	1.17201	2.74463e-62	2.96934e-61
GeneID:100519616,Genbank:XM_013989639.2	KIAA0040	976.603	2243.62	1.19997	4.62265e-41	3.51358e-40
GeneID:100738226,Genbank:XM_005665630.3	KIAA0319	394.651	156.924	-1.33054	6.89543e-16	2.62829e-15
GeneID:106509502,Genbank:XM_021085379.1	KIAA0825	265.277	126.604	-1.06609	1.57551e-06	3.69724e-06
GeneID:100624686,Genbank:XM_021090240.1	KIAA1107	882.685	407.998	-1.11288	7.50549e-25	3.86268e-24
GeneID:110255675,Genbank:XM_021064686.1	KIAA1161	2582.13	717.928	-1.8464	3.0679e-130	7.19724e-129
GeneID:100154257,Genbank:XM_013997295.2	KIAA1324	140.37	51.5345	-1.44518	7.49866e-07	1.8021e-06
GeneID:100525134,Genbank:XM_021077477.1	KIAA1456	586.986	265.759	-1.14371	5.64769e-18	2.3352e-17
GeneID:100513003,Genbank:XM_021083199.1	KIAA1549L	23.7677	0	-6.81756	8.3137e-07	1.99024e-06
GeneID:100511579,Genbank:XM_021063756.1	KIAA1614	43.3104	13.9918	-1.62692	0.00475805	0.00804457
GeneID:100522865,Genbank:XM_013997474.2	KIAA1644	0.588942	122.03	7.72358	4.68357e-13	1.58373e-12
GeneID:110259318,Genbank:XM_021083531.1	KIAA1683	3.18763	26.4582	3.05552	0.000101768	0.000206068
GeneID:100738677,Genbank:XM_003484131.4	KIAA2022	452.716	40.4767	-3.48386	4.33147e-58	4.45836e-57
GeneID:100622057,Genbank:XM_021064269.1	KIF21B	491.239	1253.98	1.35137	7.6475e-45	6.27883e-44
GeneID:100522820,Genbank:XM_013980172.2	KIF24	515.178	253.612	-1.02223	4.72038e-14	1.66805e-13
GeneID:100625826,Genbank:XM_021076561.1	KIF2A	2656.23	5437.81	1.0335	1.08791e-76	1.43019e-75
GeneID:100622102,Genbank:XM_003359416.4	KIF5C	0.565891	9.1483	3.99651	0.00681356	0.0112252
GeneID:100514463,Genbank:XM_021093927.1	KIFC3	687.076	3358.96	2.29015	9.44169e-217	4.14683e-215
GeneID:100153665,Genbank:NM_001134344.2	KLF10	1298.37	6395.25	2.30002	0	0
GeneID:100174957,Genbank:XM_021098139.1	KLF15	360.67	139.879	-1.36652	9.29731e-14	3.24461e-13
GeneID:100302638,Genbank:NM_001164009.1	KLF16	707.168	1480.42	1.06597	1.28003e-27	7.14671e-27
GeneID:595111,Genbank:XM_005660316.3	KLF4	352.437	3125.09	3.14838	3.67633e-233	1.80432e-231
GeneID:100174961,Genbank:NM_001134353.2	KLF6	1707.69	19846.2	3.53952	0	0
GeneID:100038003,Genbank:XM_021074497.1	KLF7	872.426	5208.55	2.57803	9.95987e-301	7.19531e-299
GeneID:100154631,Genbank:XM_021079404.1	KLF8	26.2521	56.7827	1.11714	0.00968897	0.0156226
GeneID:100125975,Genbank:XM_021097859.1	KLHDC3	2324.36	945.857	-1.29706	5.17791e-70	6.27847e-69
GeneID:100622416,Genbank:XM_005665059.3	KLHDC7A	2442.99	398.972	-2.61455	2.40577e-161	7.23604e-160
GeneID:100625797,Genbank:XM_003357392.4	KLHDC8A	13.3277	61.2547	2.20211	1.62986e-06	3.82129e-06
GeneID:100510980,Genbank:XM_013981665.2	KLHDC8B	19.5449	3.08086	-2.67176	0.0047876	0.00809187
GeneID:100153656,Genbank:XM_001927877.5	KLHDC9	783.816	375.276	-1.06313	2.48399e-19	1.0842e-18
GeneID:100519287,Genbank:XM_021080434.1	KLHL13	147.923	60.5162	-1.29034	9.99726e-06	2.21652e-05
GeneID:100518133,Genbank:XM_003127890.6	KLHL14	3883.05	515.881	-2.91199	0	0
GeneID:100520221,Genbank:XM_021076501.1	KLHL23	312.708	120.907	-1.37059	3.16204e-13	1.07795e-12
GeneID:100519539,Genbank:XM_021084794.1	KLHL3	5.71633	21.7122	1.92128	0.0106938	0.0171217
GeneID:100523695,Genbank:XM_013981524.2	KLHL40	25.5724	574.227	4.49251	1.41052e-14	5.08196e-14
GeneID:100627572,Genbank:XM_003359548.5	KLHL41	61.0238	226.604	1.89252	0.0249682	0.0378032
GeneID:110261031,Genbank:XM_021094839.1	KLK12	40.0215	90.3291	1.17412	0.000579653	0.00109193
GeneID:110261032,Genbank:XM_021094840.1	KLK13	0	17.922	6.81443	2.51006e-06	5.804e-06
GeneID:110261025,Genbank:XM_021094831.1	KLK5	0.277286	14.9432	5.58955	0.000161025	0.000320474
GeneID:110261027,Genbank:XM_021094834.1	KLK8	48.8207	237.046	2.27708	8.81218e-23	4.28281e-22
GeneID:110261028,Genbank:XM_021094835.1	KLK9	0.288605	65.3199	7.71813	7.8754e-10	2.27492e-09
GeneID:100628131,Genbank:XM_021102573.1	KMT2E	9902.8	29889	1.59381	0	0
GeneID:100152900,Genbank:XM_013994153.2	KNDC1	127.372	48.8268	-1.38324	8.36733e-07	2.00215e-06
GeneID:100302505,Genbank:XM_021085626.1	KPNA7	5.31262	999.843	7.58737	3.2725e-98	5.60274e-97
GeneID:100519546,Genbank:XM_003127264.5	KPTN	562.208	248.935	-1.17549	1.34605e-17	5.4864e-17
GeneID:100515506,Genbank:XM_021067001.1	KRT15	0.843177	59.2442	6.10145	1.21215e-10	3.66014e-10
GeneID:100126286,Genbank:XM_005652579.3	KRT18	1918.71	5898.82	1.62062	3.6735e-105	6.83421e-104
GeneID:100519795,Genbank:XM_003131459.6	KRT23	518.42	5451.91	3.39601	0	0
GeneID:100514599,Genbank:XM_003131433.4	KRT32	0.854496	10.654	3.62992	0.00628472	0.010424
GeneID:100523817,Genbank:XM_003131481.4	KRT39	4.05468	24.4827	2.5962	0.000923782	0.00170182
GeneID:100157675,Genbank:XM_001927218.5	KRT4	33.6237	0.383831	-6.35621	1.72676e-06	4.0393e-06
GeneID:102164968,Genbank:XM_021091688.1	KRT6A	1.44385	19.399	3.74976	0.000134864	0.000270148
GeneID:100152077,Genbank:NM_001159615.1	KRT8	17133.3	45786.2	1.41818	2.47646e-178	8.3594e-177
GeneID:110260664,Genbank:XM_021091678.1	KRT80	266.478	889.61	1.73859	3.85667e-54	3.74995e-53
GeneID:100515071,Genbank:XM_021069820.1	KYAT1	387.566	158.87	-1.28603	3.29688e-13	1.12342e-12
GeneID:110262303,Genbank:XM_021102703.1	L3HYPDH	495.895	129.066	-1.94232	8.33946e-34	5.46537e-33
GeneID:100152773,Genbank:XM_021086851.1	LACTB	389.543	1007.26	1.37092	3.16362e-29	1.83594e-28
GeneID:100154420,Genbank:XM_021084463.1	LAMA2	190.19	91.1144	-1.06248	3.34831e-05	7.094e-05
GeneID:100511642,Genbank:XM_003482042.4	LAMA3	651.341	16938.8	4.70168	0	0
GeneID:100154581,Genbank:XM_013992761.2	LAMA4	15.5696	49.0781	1.66172	0.0029482	0.00511551
GeneID:100736655,Genbank:XM_021063882.1	LAMB3	6910.84	37147.9	2.42644	0	0
GeneID:100624264,Genbank:XM_021063797.1	LAMC2	2293.27	28868.6	3.65434	0	0
GeneID:100522415,Genbank:XM_003121764.6	LARP6	289.113	1516.44	2.39258	6.97794e-116	1.43076e-114
GeneID:100627864,Genbank:XM_005661967.3	LAT2	3123.19	10408.6	1.73701	2.76058e-188	1.00184e-186
GeneID:100511526,Genbank:XM_013989538.2	LAX1	1.10914	14.0341	3.6322	0.00334738	0.00576029
GeneID:102160087,Genbank:XM_021087663.1	LBH	1154.77	7925.58	2.77972	8.66529e-302	6.31912e-300
GeneID:100152810,Genbank:XM_003121398.6	LCA5	199.931	90.2703	-1.14629	5.74398e-07	1.39166e-06
GeneID:100233188,Genbank:XM_021093252.1	LCK	0.87796	12.1567	3.80475	0.00366377	0.00628029
GeneID:100156590,Genbank:XM_003353380.4	LCMT2	315.837	108.879	-1.53664	2.37441e-16	9.20009e-16
GeneID:100156254,Genbank:XM_005668417.3	LCP1	204.119	1491.09	2.86707	8.51384e-126	1.91314e-124
GeneID:100511843,Genbank:XM_021077083.1	LCP2	65.4186	213.931	1.70873	1.83454e-14	6.57441e-14
GeneID:100151883,Genbank:XM_005657425.3	LDB3	26.7248	122.891	2.19932	7.338e-07	1.76541e-06
GeneID:407245,Genbank:XM_013994501.2	LDHA	45419.1	122168	1.42751	1.28931e-33	8.38922e-33
GeneID:100502559,Genbank:XM_021077690.1	LDHC	10.8688	45.4719	2.06002	5.2921e-05	0.000110145
GeneID:100523064,Genbank:XM_021093784.1	LDHD	5186.07	1937.97	-1.41995	1.4775e-130	3.48736e-129
GeneID:396801,Genbank:XM_021080452.1	LDLR	7587.44	19399.4	1.35426	9.55572e-262	5.66021e-260
GeneID:100511916,Genbank:XM_021083187.1	LDLRAD3	460.352	103.571	-2.15316	1.70461e-27	9.48303e-27
GeneID:100622189,Genbank:XM_021096017.1	LDLRAD4	636.173	185.045	-1.78115	4.38511e-29	2.53814e-28
GeneID:100518899,Genbank:XM_021084783.1	LECT2	0.288605	10.0419	5.0155	0.00671312	0.0110751
GeneID:100627541,Genbank:XM_021069706.1	LEKR1	146.381	347.47	1.24693	4.05626e-13	1.37582e-12
GeneID:100513469,Genbank:XM_021089755.1	LENEP	19.5204	65.6179	1.7517	0.000409732	0.00078126
GeneID:396836,Genbank:XM_021093487.1	LEPR	13.0969	54.8305	2.07081	1.47371e-05	3.2253e-05
GeneID:414915,Genbank:NM_001001867.1	LGALS1	9886.97	31203.8	1.65821	0	0
GeneID:100038033,Genbank:XM_005659974.3	LGALS3	30030.5	68360.9	1.18677	0	0
GeneID:110255948,Genbank:XM_021066516.1	LGALS3BP	1813.23	9596.37	2.40407	9.84661e-256	5.61729e-254
GeneID:396972,Genbank:XM_021066200.1	LGALS9	8854.32	33437.6	1.91719	3.83229e-254	2.15445e-252
GeneID:100157335,Genbank:XM_001928721.5	LGI1	0	4.5778	4.84533	0.0196782	0.0302711
GeneID:100623207,Genbank:XM_021100562.1	LGI2	0	19.4948	6.93537	1.17778e-06	2.79271e-06
GeneID:100737096,Genbank:XM_021097157.1	LGI4	27.8249	110.197	1.98737	2.06534e-08	5.49855e-08
GeneID:100523234,Genbank:XM_021079510.1	LHFPL2	3820.2	1791.04	-1.09314	2.75487e-60	2.9052e-59
GeneID:100156052,Genbank:XM_021071963.1	LHPP	599.689	216.202	-1.47126	1.56853e-24	7.99523e-24
GeneID:100620544,Genbank:XM_021063752.1	LHX4	1.74336	11.3891	2.7125	0.0253488	0.0383419
GeneID:100153154,Genbank:XM_003132901.3	LHX5	0	8.80676	5.78868	0.000579133	0.00109121
GeneID:100739090,Genbank:XM_021068376.1	LHX6	172.334	85.2455	-1.01544	0.000130419	0.000261548
GeneID:399503,Genbank:XM_005670785.3	LIF	897.694	2876.89	1.68104	6.65351e-97	1.12419e-95
GeneID:100155891,Genbank:XM_003131089.5	LIG4	649.468	1980.63	1.60954	1.79431e-62	1.94941e-61
GeneID:100515040,Genbank:XM_021101157.1	LIMCH1	4175.15	1020.52	-2.03266	1.14647e-213	4.96482e-212
GeneID:100512735,Genbank:XM_021066098.1	LIMD2	66.1141	132.963	1.00942	0.000425455	0.000810042
GeneID:100627618,Genbank:XM_021086335.1	LIMK1	454.12	1053.63	1.21459	4.52796e-36	3.11537e-35
GeneID:100511559,Genbank:XM_021085645.1	LIMS1	1166.51	2653.35	1.18579	8.85792e-67	1.02503e-65
GeneID:100515299,Genbank:XM_005654705.3	LINGO3	1.20135	29.1401	4.639	4.95548e-06	1.12104e-05
GeneID:100142668,Genbank:XM_013983513.2	LIPA	4106.9	1794.12	-1.19454	2.22081e-91	3.5579e-90
GeneID:397583,Genbank:XM_021093574.1	LIPE	103.675	392.713	1.92071	6.65623e-27	3.62343e-26
GeneID:100155736,Genbank:NM_001243029.1	LIPG	2366.74	25427.8	3.42524	0	0
GeneID:100737989,Genbank:XM_021069987.1	LIPH	13.2347	153.132	3.53065	5.9501e-23	2.90643e-22
GeneID:100153843,Genbank:XM_013983531.2	LIPM	92.5341	41.7866	-1.14589	0.00273797	0.00477269
GeneID:100518302,Genbank:XM_021086604.1	LITAF	2291.37	4987.7	1.12249	6.37929e-70	7.72309e-69
GeneID:100511371,Genbank:XM_003123811.5	LIX1	109.331	50.0517	-1.12719	0.000413864	0.000788944
GeneID:100158128,Genbank:XM_021099048.1	LMAN1L	0	6.81275	5.41987	0.00664131	0.0109675
GeneID:100512825,Genbank:XM_005661026.2	LMO2	6.14448	649.568	6.74288	1.74527e-83	2.53351e-82
GeneID:100127154,Genbank:XM_005664046.3	LMO3	129.473	41.9358	-1.62584	1.39803e-08	3.76542e-08
GeneID:100127155,Genbank:XM_021088448.1	LMO4	901.132	2864.7	1.66815	1.24902e-111	2.45361e-110
GeneID:110255660,Genbank:XM_021064524.1	LMOD1	69.7663	174.679	1.32544	3.94135e-07	9.64591e-07
GeneID:100525195,Genbank:XM_003134726.4	LMOD2	5.23132	23.0562	2.14191	0.0112454	0.0179583
GeneID:100623034,Genbank:XM_005664670.3	LMTK3	256.328	81.6478	-1.64991	3.28219e-13	1.11867e-12
GeneID:100125826,Genbank:NM_001105291.1	LNPEP	2755.01	1329.29	-1.05127	6.29232e-41	4.76625e-40
GeneID:100523319,Genbank:XM_021101221.1	LNX1	54.4796	8.38355	-2.69991	3.99957e-07	9.78531e-07
GeneID:100151816,Genbank:NM_001315572.1	LOC100151816	1122.34	4728.02	2.07479	2.61807e-145	6.95452e-144
GeneID:100152111,Genbank:XM_021100053.1	LOC100152111	26.75	0	-6.9891	2.54155e-07	6.30695e-07
GeneID:100152206,Genbank:XM_013992909.2	LOC100152206	4.04295	19.1105	2.24134	0.00501645	0.00844817
GeneID:100152428,Genbank:XM_005670294.3	LOC100152428	1499.89	8408.63	2.48733	0	0
GeneID:100152566,Genbank:XM_021100168.1	LOC100152566	1461.93	582.633	-1.32765	2.65693e-42	2.07037e-41
GeneID:100152619,Genbank:XM_021099393.1	LOC100152619	489.452	118.933	-2.04063	1.90333e-33	1.23481e-32
GeneID:100153093,Genbank:XM_001926953.5	LOC100153093	34.1192	0.767662	-5.48068	3.35816e-06	7.67438e-06
GeneID:100153094,Genbank:NM_001315568.1	LOC100153094	2855.05	1017.72	-1.48798	1.39447e-105	2.61316e-104
GeneID:100153139,Genbank:XM_013977715.2	LOC100153139	0	6.50668	5.35205	0.00329856	0.00568198
GeneID:100153163,Genbank:XM_003128306.4	LOC100153163	97.2788	311.561	1.67859	4.5255e-16	1.73436e-15
GeneID:100154105,Genbank:XM_001924950.6	LOC100154105	618.937	257.511	-1.26517	1.45934e-22	7.06145e-22
GeneID:100154127,Genbank:XM_013977562.2	LOC100154127	9.8519	0.757943	-3.69255	0.010255	0.0164804
GeneID:100154959,Genbank:XM_001928615.2	LOC100154959	7.50827	0.387236	-4.19374	0.0137196	0.0216634
GeneID:100155195,Genbank:XM_021090310.1	LOC100155195	16.8892	377.938	4.48276	1.96576e-09	5.56096e-09
GeneID:100155308,Genbank:XM_013993725.2	LOC100155308	0	5.7813	5.18076	0.0127803	0.0202649
GeneID:100155468,Genbank:XM_013990143.2	LOC100155468	0.300337	7.96765	4.68398	0.0064761	0.0107195
GeneID:100156062,Genbank:XM_021091541.1	LOC100156062	8.4558	64.9145	2.9466	8.72668e-07	2.08491e-06
GeneID:100156073,Genbank:XM_021090813.1	LOC100156073	49.5808	340.675	2.78368	5.48892e-32	3.42587e-31
GeneID:100156167,Genbank:XM_001926763.4	LOC100156167	305.38	131.951	-1.20966	2.28059e-08	6.05599e-08
GeneID:100156248,Genbank:XM_003353447.4	LOC100156248	334.643	971.649	1.53723	3.5577e-34	2.34751e-33
GeneID:100156325,Genbank:XM_001928844.5	LOC100156325	7.26577	561.436	6.28141	6.60366e-82	9.38351e-81
GeneID:100156775,Genbank:XM_001925390.6	LOC100156775	120.313	0	-9.15787	5.82556e-14	2.05155e-13
GeneID:100157453,Genbank:XM_021075316.1	LOC100157453	4.66667	22.1087	2.25039	0.00396411	0.00676511
GeneID:100157711,Genbank:XM_021089576.1	LOC100157711	57.8044	614.447	3.41132	2.51385e-83	3.63557e-82
GeneID:100157987,Genbank:XM_001928075.6	LOC100157987	6.25917	0	-4.89487	0.0106569	0.0170714
GeneID:100302368,Genbank:XM_021078462.1	LOC100302368	0.588942	8.07264	3.79311	0.0175105	0.0271744
GeneID:100510887,Genbank:XM_003122252.5	LOC100510887	1266.41	461.755	-1.45568	1.53094e-53	1.47742e-52
GeneID:100510917,Genbank:XM_003128793.4	LOC100510917	355.855	751.96	1.07955	1.6247e-20	7.38112e-20
GeneID:100511183,Genbank:XM_005654856.3	LOC100511183	0.565891	33.2204	5.85121	6.98135e-07	1.68258e-06
GeneID:100511275,Genbank:XM_021063759.1	LOC100511275	274.621	599.783	1.1273	2.04803e-16	7.9554e-16
GeneID:100511545,Genbank:XM_021082824.1	LOC100511545	3.95033	23.6421	2.56835	0.00104953	0.00192477
GeneID:100511639,Genbank:XM_005664832.3	LOC100511639	38.429	114.791	1.57895	2.66213e-06	6.13362e-06
GeneID:100511905,Genbank:XM_003134236.4	LOC100511905	909.091	2032.32	1.16077	6.16433e-52	5.79687e-51
GeneID:100511937,Genbank:XM_013999442.2	LOC100511937	966.212	171.253	-2.49508	1.64521e-53	1.58671e-52
GeneID:100512003,Genbank:XM_021101659.1	LOC100512003	483.02	166.637	-1.5352	2.17984e-23	1.07945e-22
GeneID:100512052,Genbank:XM_013998419.2	LOC100512052	233.809	106.709	-1.13268	9.0953e-08	2.32227e-07
GeneID:100512793,Genbank:XM_021099690.1	LOC100512793	57.4002	186.403	1.69954	1.51393e-11	4.79519e-11
GeneID:100512873,Genbank:XM_003134465.4	LOC100512873	18.9888	68.9876	1.86678	2.87048e-05	6.12697e-05
GeneID:100513074,Genbank:XM_003124080.5	LOC100513074	0.300337	9.57491	4.94744	0.0021151	0.00373837
GeneID:100513296,Genbank:XM_021101393.1	LOC100513296	196.681	2425.35	3.62673	4.55623e-229	2.14754e-227
GeneID:100513542,Genbank:XM_003127234.6	LOC100513542	1880.35	920.192	-1.03068	1.36627e-31	8.46253e-31
GeneID:100513562,Genbank:XM_013980568.2	LOC100513562	30.965	3.46469	-3.16748	6.15205e-05	0.000127306
GeneID:100513671,Genbank:XM_021101397.1	LOC100513671	0.854496	99.8311	6.85173	3.56051e-14	1.26483e-13
GeneID:100513779,Genbank:XM_021082907.1	LOC100513779	29.9805	1.49645	-4.30337	1.7166e-05	3.74048e-05
GeneID:100513838,Genbank:XM_021079877.1	LOC100513838	8.69665	29.7805	1.77823	0.00290508	0.00504504
GeneID:100513982,Genbank:XM_005662442.3	LOC100513982	57.4996	20.6059	-1.48017	0.00148168	0.00266699
GeneID:100514068,Genbank:XM_013980784.2	LOC100514068	5.10434	20.5116	2.0003	0.020449	0.0313695
GeneID:100514309,Genbank:XM_005653713.3	LOC100514309	6.30445	30.7988	2.28591	0.00202788	0.00359243
GeneID:100514323,Genbank:XM_021069727.1	LOC100514323	476.552	166.772	-1.51355	3.48716e-18	1.45785e-17
GeneID:100514469,Genbank:XM_005664917.3	LOC100514469	105.252	45.1863	-1.22041	0.000210677	0.000413123
GeneID:100514515,Genbank:XM_021084910.1	LOC100514515	242.941	75.1393	-1.69486	3.69199e-10	1.08845e-09
GeneID:100514656,Genbank:XM_021095151.1	LOC100514656	1147.58	490.472	-1.22593	4.11407e-37	2.87929e-36
GeneID:100514765,Genbank:XM_003125667.4	LOC100514765	0.277286	18.2538	5.87958	4.1264e-05	8.67357e-05
GeneID:100514786,Genbank:XM_021063898.1	LOC100514786	476.288	127.968	-1.89634	6.79875e-31	4.12191e-30
GeneID:100514951,Genbank:XM_021086213.1	LOC100514951	0	9.81196	5.94674	0.000551178	0.00104057
GeneID:100515049,Genbank:XM_021068140.1	LOC100515049	30.3761	0	-7.17299	8.82137e-08	2.25531e-07
GeneID:100515185,Genbank:XM_003122044.5	LOC100515185	683.138	41.3057	-4.04982	2.4139e-98	4.14194e-97
GeneID:100515209,Genbank:XM_021094941.1	LOC100515209	5.02443	25.9382	2.3808	0.00176942	0.00316027
GeneID:100515345,Genbank:XM_021075348.1	LOC100515345	0	40.5555	7.99205	1.06915e-09	3.06719e-09
GeneID:100515508,Genbank:XM_021067507.1	LOC100515508	10.9166	0	-5.69613	0.000538592	0.00101743
GeneID:100515765,Genbank:XM_003134301.4	LOC100515765	0	7.66789	5.58872	0.00156175	0.00280328
GeneID:100515824,Genbank:XM_013995453.2	LOC100515824	41.5446	8.76788	-2.24354	4.36752e-05	9.15551e-05
GeneID:100515837,Genbank:XM_021094973.1	LOC100515837	0.300337	7.26561	4.54963	0.0159343	0.0249059
GeneID:100515857,Genbank:XM_003131711.5	LOC100515857	29.0818	95.1596	1.70908	4.01332e-07	9.8174e-07
GeneID:100516039,Genbank:XM_003131712.6	LOC100516039	0.288605	25.9456	6.38629	2.50651e-06	5.79665e-06
GeneID:100516084,Genbank:XM_021094932.1	LOC100516084	468.245	173.106	-1.43498	1.88884e-21	8.82484e-21
GeneID:100516085,Genbank:XM_013998882.2	LOC100516085	5.84414	0	-4.79254	0.0108157	0.0173079
GeneID:100516280,Genbank:XM_021062357.1	LOC100516280	0	9.19059	5.85021	0.000450049	0.000855602
GeneID:100516424,Genbank:XM_021084715.1	LOC100516424	70.2477	35.1425	-1.00004	0.00492858	0.00831288
GeneID:100516591,Genbank:XM_021085462.1	LOC100516591	0.288605	14.4597	5.54325	0.000321962	0.00061925
GeneID:100516797,Genbank:XM_005655260.2	LOC100516797	2.02065	13.7387	2.76567	0.00692646	0.0113991
GeneID:100517025,Genbank:XM_021085287.1	LOC100517025	207.058	82.104	-1.33511	4.0404e-09	1.12266e-08
GeneID:100517129,Genbank:XM_021075662.1	LOC100517129	993.652	3654.45	1.87869	8.93847e-190	3.29021e-188
GeneID:100517145,Genbank:XM_005654852.3	LOC100517145	44.8798	9.88049	-2.18014	7.45137e-05	0.000152661
GeneID:100517161,Genbank:XM_021094924.1	LOC100517161	52.2258	8.80676	-2.57043	1.03468e-06	2.4617e-06
GeneID:100517427,Genbank:XM_003483321.4	LOC100517427	95.4901	19.9549	-2.26083	4.40194e-06	9.98883e-06
GeneID:100517477,Genbank:XM_021097836.1	LOC100517477	32.2108	11.8653	-1.44291	0.0107338	0.0171839
GeneID:100517977,Genbank:XM_003133505.5	LOC100517977	43.3092	19.866	-1.12581	0.0257713	0.0389276
GeneID:100518109,Genbank:XM_021082998.1	LOC100518109	20.0268	0.767662	-4.71088	0.000223335	0.000436672
GeneID:100518491,Genbank:XM_021097541.1	LOC100518491	0	4.92567	4.95207	0.0152993	0.0239984
GeneID:100518738,Genbank:XM_013998887.2	LOC100518738	2.59868	24.112	3.21414	8.74758e-05	0.000178202
GeneID:100518798,Genbank:XM_021062419.1	LOC100518798	0	10.7663	6.07792	0.000209616	0.000411408
GeneID:100519082,Genbank:XM_003124235.5	LOC100519082	327.161	2322.45	2.82896	8.37814e-169	2.67616e-167
GeneID:100519098,Genbank:XM_021102382.1	LOC100519098	1273.61	10555.5	3.05158	0	0
GeneID:100519366,Genbank:XM_021094176.1	LOC100519366	205.717	42.7073	-2.26763	3.869e-14	1.37158e-13
GeneID:100520228,Genbank:XM_003135213.4	LOC100520228	3.18845	14.8479	2.22247	0.0216473	0.0330862
GeneID:100520273,Genbank:XM_021069823.1	LOC100520273	4.19299	106.802	4.67818	0.000898601	0.00165741
GeneID:100520329,Genbank:XM_021066973.1	LOC100520329	9.79241	133.214	3.76457	9.68692e-21	4.43207e-20
GeneID:100520342,Genbank:XM_003121240.3	LOC100520342	10.9849	0	-5.70439	0.000348022	0.000667878
GeneID:100520452,Genbank:XM_021067695.1	LOC100520452	959.713	288.957	-1.73147	1.67983e-44	1.36829e-43
GeneID:100520618,Genbank:XM_021095771.1	LOC100520618	3.4754	637.983	7.52393	3.03767e-38	2.16916e-37
GeneID:100520753,Genbank:XM_013978575.2	LOC100520753	0.277286	9.58513	4.94881	0.00238373	0.00418825
GeneID:100521082,Genbank:XM_003124818.4	LOC100521082	1188.85	499.306	-1.25153	5.79028e-38	4.11576e-37
GeneID:100521594,Genbank:XM_021078745.1	LOC100521594	320.786	50.0923	-2.67581	7.88396e-22	3.72398e-21
GeneID:100521647,Genbank:XM_021086846.1	LOC100521647	454.449	1230.35	1.43731	1.21052e-39	8.90329e-39
GeneID:100521779,Genbank:XM_021084906.1	LOC100521779	309.585	114.662	-1.43145	3.69861e-11	1.14705e-10
GeneID:100521789,Genbank:XM_021090124.1	LOC100521789	17.6612	2.32001	-2.93942	0.00436349	0.00740907
GeneID:100521972,Genbank:XM_021094379.1	LOC100521972	279.54	84.0324	-1.73428	1.22555e-15	4.62573e-15
GeneID:100521998,Genbank:XM_013992491.2	LOC100521998	16.3661	46.0379	1.49087	0.00169751	0.00303745
GeneID:100522178,Genbank:XM_003122142.3	LOC100522178	13.0405	0.767662	-4.0887	0.00615528	0.0102213
GeneID:100522220,Genbank:XM_003133626.3	LOC100522220	0.300337	5.31872	4.10073	0.0314775	0.0468782
GeneID:100522455,Genbank:XM_013989592.2	LOC100522455	47.5044	22.8948	-1.05217	0.0230607	0.0350974
GeneID:100522669,Genbank:XM_021085945.1	LOC100522669	5.51993	0	-4.71101	0.0142251	0.0224042
GeneID:100522670,Genbank:XM_021086160.1	LOC100522670	10.3838	1.12233	-3.1933	0.0175635	0.0272513
GeneID:100522722,Genbank:XM_005673939.2	LOC100522722	60.4511	152.625	1.33537	1.1401e-07	2.89376e-07
GeneID:100522735,Genbank:XM_021089171.1	LOC100522735	34.2353	0.387236	-6.38209	1.4346e-06	3.38042e-06
GeneID:100522887,Genbank:XM_003129812.6	LOC100522887	371.101	2649.03	2.83682	1.01558e-170	3.28469e-169
GeneID:100523131,Genbank:XM_021062471.1	LOC100523131	333.017	128.738	-1.36998	1.86712e-12	6.16524e-12
GeneID:100523244,Genbank:XM_005655506.3	LOC100523244	1933.77	5167.76	1.41812	1.91893e-145	5.11495e-144
GeneID:100523310,Genbank:XM_005663706.3	LOC100523310	13.1919	123.027	3.21788	9.09588e-16	3.44494e-15
GeneID:100523457,Genbank:XM_021062551.1	LOC100523457	0.277286	14.5127	5.54795	0.000186042	0.000367191
GeneID:100523492,Genbank:XM_013997408.2	LOC100523492	22.0805	59.7445	1.43883	0.00265999	0.00464724
GeneID:100523684,Genbank:XM_021062995.1	LOC100523684	1888.42	838.639	-1.17089	8.08684e-39	5.834e-38
GeneID:100523897,Genbank:XM_021087074.1	LOC100523897	142.669	46.8595	-1.60517	3.78053e-08	9.90293e-08
GeneID:100524016,Genbank:XM_003124695.4	LOC100524016	1445.97	499.147	-1.53429	1.90151e-57	1.93531e-56
GeneID:100524022,Genbank:XM_003126159.5	LOC100524022	38.7151	106.934	1.46633	1.32877e-06	3.1387e-06
GeneID:100524378,Genbank:XM_021094778.1	LOC100524378	276.727	134.019	-1.04575	8.04728e-08	2.06183e-07
GeneID:100524382,Genbank:XM_021097705.1	LOC100524382	2010.51	126.894	-3.98477	8.50152e-220	3.78771e-218
GeneID:100524517,Genbank:XM_003130541.4	LOC100524517	317.608	152.963	-1.0538	4.52223e-10	1.32563e-09
GeneID:100524940,Genbank:XM_003127961.6	LOC100524940	246.736	119.599	-1.04543	1.31677e-07	3.32852e-07
GeneID:100524999,Genbank:XM_013989429.2	LOC100524999	2.65611	327.094	6.97453	8.11369e-41	6.13387e-40
GeneID:100525099,Genbank:XM_005661160.3	LOC100525099	3.42972	1292.06	8.5445	1.73808e-86	2.62154e-85
GeneID:100525346,Genbank:XM_005653283.3	LOC100525346	975.456	2730.87	1.48513	3.24971e-108	6.18726e-107
GeneID:100525396,Genbank:XM_003126166.6	LOC100525396	203.914	888.033	2.12311	1.00186e-05	2.22094e-05
GeneID:100525433,Genbank:XM_021076388.1	LOC100525433	462.385	206.346	-1.16379	1.85472e-13	6.38049e-13
GeneID:100525452,Genbank:XM_021084681.1	LOC100525452	2.02106	18.3617	3.18375	0.000504484	0.0009558
GeneID:100525472,Genbank:XM_005666531.3	LOC100525472	187.128	504.334	1.43011	5.25203e-24	2.64397e-23
GeneID:100525483,Genbank:XM_021067932.1	LOC100525483	165.756	47.2482	-1.81026	3.81694e-11	1.18304e-10
GeneID:100525721,Genbank:XM_003359940.5	LOC100525721	82.1757	213.09	1.37613	1.77094e-09	5.02512e-09
GeneID:100525750,Genbank:XM_003126878.3	LOC100525750	8.92907	0.374111	-4.44414	0.00661126	0.0109269
GeneID:100525798,Genbank:XM_003135186.5	LOC100525798	181.508	25.8702	-2.80846	5.15837e-21	2.38055e-20
[truncated: 2,127 more rows]

## Sheet: Table S3
Table S3 KEGG enrichment analysis of DEGs (NC vs PCV2)
id	Term	Classification_level1	Classification_level2	ListHits	p-value	Enrichment_score	geneID	hyperlink_only_excel
ssc04061	Viral protein interaction with cytokine and cytokine receptor	Environmental Information Processing	Signaling molecules and interaction	44	6.45144e-10	2.41178	ACKR3;CCL1;CCL16;CCL2;CCL20;CCL22;CCL25;CCL28;CCL3L1;CCL4;CCL5;CCL8;CCR1;CCR7;CX3CL1;CXCL10;CXCL11;CXCL14;CXCL2;CXCL8;CXCL9;CXCR2;CXCR4;IL10RA;IL10RB;IL18;IL19;IL20;IL20RA;IL20RB;IL2RA;IL2RB;IL2RG;IL34;IL6;LOC100515345;LOC100515857;LOC100516039;LOC100525396;LOC100624226;LOC100737977;TNF;TNFRSF1B;TNFSF10	ssc04061
ssc04668	TNF signaling pathway	Environmental Information Processing	Signal transduction	48	3.11527e-08	2.10979	AKT3;ATF4;BIRC3;CASP10;CASP3;CCL2;CCL20;CCL5;CEBPB;CFLAR;CREB3L1;CREB3L3;CSF2;CX3CL1;CXCL10;CXCL2;EDN1;FAS;FOS;ICAM1;IFNB1;IL1B;IL6;IRF1;JUN;JUNB;LIF;LOC100511937;LOC100525396;MAP2K1;MAP2K6;MAP3K5;MAP3K8;MAPK10;MAPK11;NFKB1;NFKBIA;NOD2;PIK3CD;PTGS2;RELA;RPS6KA5;SOCS3;TNF;TNFAIP3;TNFRSF1B;VEGFC;VEGFD	ssc04668
ssc05133	Pertussis	Human Diseases	Infectious disease: bacterial	36	7.48084e-08	2.32956	C1QC;C2;C3;C4A;C4BPA;C4BPB;C5;CALML4;CASP1;CASP3;CFL2;CXCL8;FOS;GNAI1;GNAI2;IL12A;IL1A;IL1B;IL23A;IL6;IRF1;IRF8;ITGA5;ITGB1;ITGB2;JUN;MAPK10;MAPK11;NFKB1;NLRP3;NOD1;NOS2;RELA;TICAM1;TLR4;TNF	ssc05133
ssc05323	Rheumatoid arthritis	Human Diseases	Immune disease	42	7.89581e-08	2.17425	ACP5;ATP6V0A4;ATP6V0D2;ATP6V1B1;ATP6V1C1;ATP6V1C2;CCL2;CCL20;CCL3L1;CCL5;CD86;CSF2;CXCL2;CXCL8;FLT1;FOS;ICAM1;IL11;IL18;IL1A;IL1B;IL23A;IL6;ITGB2;JUN;LOC100515857;LOC100525396;MMP1;SLA-DOA;SLA-DOB;SLA-DQA1;SLA-DQB1;SLA-DRA;SLA-DRB1;TCIRG1;TGFB1;TLR2;TLR4;TNF;TNFRSF11A;TNFSF13B;VEGFA	ssc05323
ssc05164	Influenza A	Human Diseases	Infectious disease: viral	63	1.22272e-07	1.84607	ACTG1;ADAR;AKT3;CASP1;CASP3;CCL2;CCL5;CCND3;CXCL10;CXCL8;DDX58;EIF2AK2;FAS;ICAM1;IFIH1;IFNAR2;IFNB1;IL12A;IL18;IL1A;IL1B;IL6;IRF7;IRF9;JAK2;KPNA7;LOC100302368;LOC100511937;LOC100624226;LOC100737977;MAP2K1;MCT7;MX1;NFKB1;NFKBIA;NLRP3;NXT1;OAS1;OAS2;PABPN1L;PIK3CD;PLG;PML;RELA;RNASEL;RSAD2;SLA-DOA;SLA-DOB;SLA-DQA1;SLA-DQB1;SLA-DRA;SLA-DRB1;SOCS3;STAT1;TBK1;TICAM1;TLR4;TLR7;TMPRSS2;TMPRSS4;TNF;TNFSF…	ssc05164
ssc04010	MAPK signaling pathway	Environmental Information Processing	Signal transduction	98	2.07862e-07	1.60208	AKT3;AREG;ATF4;CACNA1A;CACNA1E;CACNA1G;CACNA1I;CACNA2D2;CACNB1;CACNG2;CACNG6;CACNG7;CASP3;DAXX;DDIT3;DUSP1;DUSP10;DUSP4;DUSP5;DUSP6;DUSP8;EFNA1;EFNA2;EFNA4;EGF;EPHA2;ERBB2;ERBB4;EREG;FAS;FGF18;FGF6;FGFR2;FGFR4;FLNA;FLNC;FLT1;FLT3;FOS;GADD45A;GADD45B;GNG14;HGF;HSP70.2;HSPA1L;HSPA6;HSPB1;IGF1R;IGF2;IL1A;IL1B;JUN;KDR;LOC100155308;LOC100513542;MAP2K1;MAP2K6;MAP3K3;MAP3K5;MAP3K8;MAP4K4;MAPK10;MAPK11;M…	ssc04010
ssc04933	AGE-RAGE signaling pathway in diabetic complications	Human Diseases	Endocrine and metabolic disease	43	6.74629e-07	2.02366	AGER;AKT3;CASP3;CCL2;COL1A1;COL4A1;COL4A2;COL4A3;COL4A4;COL4A5;CXCL8;EDN1;EGR1;F3;FN1;GP91-PHOX;ICAM1;IL1A;IL1B;IL6;JAK2;JUN;LOC100511937;MAPK10;MAPK11;NFATC1;NFKB1;PIK3CD;PIM1;PLCB3;PLCD1;PLCD3;RAC1;RELA;SERPINE1;SMAD2;STAT1;TGFB1;THBD;TNF;VEGFA;VEGFC;VEGFD	ssc04933
ssc05145	Toxoplasmosis	Human Diseases	Infectious disease: parasitic	45	8.17704e-07	1.97793	AKT3;ALOX5;BCL2L1;BIRC3;CASP3;CD40;GNAI1;GNAI2;GNAO1;HSP70.2;HSPA1L;HSPA6;IL10RA;IL10RB;IL12A;ITGA6;ITGB1;JAK2;LAMA2;LAMA3;LAMA4;LAMB3;LAMC2;LDLR;MAP2K6;MAPK10;MAPK11;NFKB1;NFKBIA;NOS2;PIK3R5;PPIF;RELA;SLA-DOA;SLA-DOB;SLA-DQA1;SLA-DQB1;SLA-DRA;SLA-DRB1;SOCS1;STAT1;TGFB1;TLR2;TLR4;TNF	ssc05145
ssc04510	Focal adhesion	Cellular Processes	Cellular community - eukaryotes	72	8.36719e-07	1.69422	ACTG1;ACTN1;AKT3;BIRC3;CAPN2;CAV1;CAV2;CCND3;COL1A1;COL2A1;COL4A1;COL4A2;COL4A3;COL4A4;COL4A5;COL6A3;EGF;ERBB2;FLNA;FLNC;FLT1;FN1;FYN;HGF;IGF1R;ILK;ITGA1;ITGA11;ITGA2;ITGA3;ITGA5;ITGA6;ITGA7;ITGB1;ITGB3;JUN;KDR;LAMA2;LAMA3;LAMA4;LAMB3;LAMC2;LOC100511937;LOC100623720;LOC733637;MAP2K1;MAPK10;MET;MYL7;MYLK2;PAK3;PARVA;PDGFA;PDGFRB;PGF;PIK3CD;PIP5K1C;PXN;RAC1;RAC2;RELN;SHC3;SPP1;TNN;VASP;VAV1;VAV3;VE…	ssc04510
ssc04610	Complement and coagulation cascades	Organismal Systems	Immune system	35	9.49364e-07	2.17425	A2M;BDKRB1;BDKRB2;C1QC;C2;C3;C3AR1;C4A;C4BPA;C4BPB;C5;CD46;CD55;CFD;CFI;CLU;CPB2;F10;F12;F2RL2;F3;F5;FGB;ITGB2;PLAT;PLAU;PLAUR;PLG;PROCR;PROS1;SERPINA1;SERPINB2;SERPINE1;THBD;VTN	ssc04610
ssc04657	IL-17 signaling pathway	Organismal Systems	Immune system	38	1.25371e-06	2.0829	ANAPC5;CASP3;CCL2;CCL20;CEBPB;CSF2;CXCL10;CXCL2;CXCL8;DEFB1;FOS;FOSB;FOSL1;IL17D;IL17RA;IL17RB;IL1B;IL6;JUN;LOC100525396;MAPK10;MAPK11;MAPK7;MMP1;MMP13;MUC5AC;MUC5B;NFKB1;NFKBIA;PTGS2;RELA;S100A8;S100A9;TBK1;TNF;TNFAIP3;TRAF3IP2;USP25	ssc04657
ssc05205	Proteoglycans in cancer	Human Diseases	Cancer: overview	72	1.59986e-06	1.66894	ACTG1;AKT3;ANK1;ANK3;CAMK2B;CAMK2D;CASP3;CAV1;CAV2;CD44;CDKN1A;COL1A1;DCN;ERBB2;ERBB4;FAS;FLNA;FLNC;FN1;FZD1;FZD2;FZD6;HBEGF;HGF;HIF1A;HOXD10;HPSE;IGF1R;IGF2;IQGAP1;ITGA2;ITGA5;ITGB1;ITGB3;ITPR1;ITPR3;KDR;LOC100155308;LOC100511937;LOC100620540;LUM;MAP2K1;MAPK11;MET;MYC;PDCD4;PIK3CD;PLAU;PLAUR;PXN;RAC1;RRAS;RRAS2;SDC1;SDC2;SDC4;SMAD2;TGFB1;TIMP3;TLR2;TLR4;TNF;VAV1;VAV3;VEGFA;VTN;WNT3;WNT5A;WNT5B;W…	ssc05205
ssc04060	Cytokine-cytokine receptor interaction	Environmental Information Processing	Signaling molecules and interaction	90	2.07804e-06	1.56463	ACKR3;ACVR1;BMP2;BMPR1B;CCL1;CCL16;CCL2;CCL20;CCL22;CCL25;CCL28;CCL3L1;CCL4;CCL5;CCL8;CCR1;CCR7;CD40;CD70;CSF2;CX3CL1;CXCL10;CXCL11;CXCL14;CXCL2;CXCL8;CXCL9;CXCR2;CXCR4;FAS;IFNAR2;IFNB1;IFNLR1;IL10RA;IL10RB;IL11;IL11RA;IL12A;IL13RA1;IL13RA2;IL15RA;IL17D;IL17RA;IL17RB;IL18;IL19;IL1A;IL1B;IL1R2;IL1RL1;IL20;IL20RA;IL20RB;IL21R;IL23A;IL27;IL2RA;IL2RB;IL2RG;IL34;IL6;IL7;IL7R;INHBE;LEPR;LIF;LOC10051534…	ssc04060
ssc04151	PI3K-Akt signaling pathway	Environmental Information Processing	Signal transduction	108	4.03503e-06	1.47995	AKT3;AREG;ATF4;BCL2L1;BCL2L11;CCND3;CCNE2;CDKN1A;COL1A1;COL2A1;COL4A1;COL4A2;COL4A3;COL4A4;COL4A5;COL6A3;CREB3L1;CREB3L3;DDIT4;EFNA1;EFNA2;EFNA4;EGF;EIF4EBP1;EPHA2;ERBB2;ERBB4;EREG;FGF18;FGF6;FGFR2;FGFR4;FLT1;FLT3;FN1;GNB4;GNG14;GNG2;GNG4;HGF;IFNAR2;IFNB1;IGF1R;IGF2;IL2RA;IL2RB;IL2RG;IL6;IL7;IL7R;IRS1;ITGA1;ITGA11;ITGA2;ITGA3;ITGA5;ITGA6;ITGA7;ITGB1;ITGB3;JAK2;JAK3;KDR;LAMA2;LAMA3;LAMA4;LAMB3;LAM…	ssc04151
ssc05146	Amoebiasis	Human Diseases	Infectious disease: parasitic	40	4.23326e-06	1.96173	ACTN1;ARG1;ARG2;CASP3;COL1A1;COL4A1;COL4A2;COL4A3;COL4A4;COL4A5;CSF2;CXCL2;CXCL8;FN1;GNA15;HSPB1;IL12A;IL1B;IL1R2;IL6;ITGB2;LAMA2;LAMA3;LAMA4;LAMB3;LAMC2;LOC100511937;LOC100525396;MUC2;NFKB1;NOS2;PIK3CD;PLCB3;RAB7B;RELA;SERPINB9;TGFB1;TLR2;TLR4;TNF	ssc05146
ssc04066	HIF-1 signaling pathway	Environmental Information Processing	Signal transduction	43	4.46845e-06	1.90802	AKT3;ALDOA;ALDOB;ALDOC;CAMK2B;CAMK2D;CDKN1A;EDN1;EGF;EGLN3;EIF4EBP1;ENO1;ENO2;ENO4;ERBB2;FLT1;GAPDH;GP91-PHOX;HIF1A;HK1;HK2;IGF1R;IL6;LDHA;LDHC;LOC100511937;MAP2K1;MKNK2;NFKB1;NOS2;PDK1;PFKFB3;PFKL;PFKP;PGK1;PIK3CD;RELA;SERPINE1;SLC2A1;TF;TIMP1;TLR4;VEGFA	ssc04066
ssc04380	Osteoclast differentiation	Organismal Systems	Development and regeneration	47	5.36399e-06	1.84016	ACP5;AKT3;BLNK;FCGR2B;FCGR3A;FHL2;FOS;FOSB;FOSL1;FOSL2;FYN;GAB2;IFNAR2;IFNB1;IL1A;IL1B;IRF9;ITGB3;JUN;JUNB;LCK;LCP2;LOC100511937;LOC100624191;LOC110260307;MAP2K1;MAP2K6;MAPK10;MAPK11;NFATC1;NFKB1;NFKB2;NFKBIA;PIK3CD;PPARG;RAC1;RELA;SIRPA;SOCS1;SOCS3;SPI1;STAT1;TEC;TGFB1;TNF;TNFRSF11A;TYROBP	ssc04380
ssc05200	Pathways in cancer	Human Diseases	Cancer: overview	152	8.97287e-06	1.36452	ADCY3;ADCY4;ADCY6;ADCY7;AKT3;ALK;AXIN2;BBC3;BCL2L1;BCL2L11;BDKRB1;BDKRB2;BIRC3;BMP2;CALML4;CAMK2B;CAMK2D;CASP3;CCND3;CCNE2;CDKN1A;CDKN2B;COL4A1;COL4A2;COL4A3;COL4A4;COL4A5;CXCL8;CXCR4;DAPK1;DAPK3;DLL1;DLL4;EDN1;EGF;EGLN3;ERBB2;ESR2;ETS1;FAS;FGF18;FGF6;FGFR2;FGFR4;FLT3;FN1;FOS;FRAT1;FZD1;FZD2;FZD6;GADD45A;GADD45B;GLI1;GNAI1;GNAI2;GNB4;GNG14;GNG2;GNG4;GSTA1;GSTA4;HEY1;HEY2;HGF;HIF1A;IFNAR2;IGF1R;IG…	ssc05200
ssc04620	Toll-like receptor signaling pathway	Organismal Systems	Immune system	41	9.59566e-06	1.89132	AKT3;CCL3L1;CCL4;CCL5;CD40;CD86;CXCL10;CXCL11;CXCL8;CXCL9;FOS;IFNAR2;IFNB1;IL12A;IL1B;IL6;IRF5;IRF7;JUN;LOC100511937;LOC100515857;MAP2K1;MAP2K6;MAP3K8;MAPK10;MAPK11;NFKB1;NFKBIA;PIK3CD;RAC1;RELA;SPP1;STAT1;TBK1;TICAM1;TLR1;TLR2;TLR4;TLR7;TLR8;TNF	ssc04620
ssc00260	Glycine, serine and threonine metabolism	Metabolism	Amino acid metabolism	22	9.94852e-06	2.44049	AGXT;AGXT2;AMT;AOC2;BHMT;BPGM;CBS;CHDH;DAO;DMGDH;GATM;GLDC;GLYCTK;LOC100515508;LOC100520329;LOC110255229;LOC110255953;LOC110256000;PGAM2;PHGDH;SDS;SDSL	ssc00260

## Sheet: Table S4
Table S4 Differentially Expression Genes (PCV2 vs PCV2+5-Aza)
gene_name	BaseMean_control_PCV2	BaseMean_case_Pk15-pcv2_5aza	log2FoldChange	p-value	q-value
AACS	1356.41	843.256	-0.685745	1.68311e-09	4.89332e-09
AAED1	301.116	161.504	-0.898751	1.21688e-07	3.15499e-07
AAGAB	1415.69	3205.18	1.17889	2.18405e-85	4.29928e-84
AAMDC	140.525	271.714	0.951262	8.39449e-08	2.19792e-07
AAR2	416.949	252.767	-0.722065	3.31213e-07	8.35103e-07
AARS	4521.6	2093.36	-1.11101	6.63777e-97	1.50675e-95
AARS2	284.937	550.628	0.950437	1.84017e-10	5.66822e-10
AARSD1	1343.52	2692.86	1.00313	1.19832e-56	1.48493e-55
AASDH	924.224	587.733	-0.653081	9.77797e-12	3.24388e-11
AASS	1637.68	1081.45	-0.598681	5.69077e-14	2.11696e-13
AATK	55.952	24.1912	-1.20971	0.00335583	0.00598484
ABCA1	2381.56	860.565	-1.46855	3.65727e-85	7.1806e-84
ABCA5	697.217	1101.35	0.659589	5.03336e-10	1.51101e-09
ABCA7	526.351	195.998	-1.42518	1.99481e-24	1.12486e-23
ABCB6	1010.49	626.193	-0.690377	3.3694e-08	9.04611e-08
ABCB7	1900.26	3143.21	0.72604	1.29577e-25	7.64616e-25
ABCB9	301.05	174.002	-0.790902	2.16585e-06	5.15643e-06
ABCC10	472.549	214.315	-1.14073	1.40243e-14	5.373e-14
ABCC11	5.76114	25.6809	2.15627	0.00167587	0.00309425
ABCC2	607.469	115.368	-2.39657	5.1366e-59	6.65426e-58
ABCC5	1886.67	819.331	-1.20332	6.41589e-57	8.00953e-56
ABCC8	14.911	38.4014	1.36478	0.00675638	0.0115416
ABCC9	6.34683	0	#NAME?	0.0166503	0.0268386
ABCG1	4447.92	1840.54	-1.273	1.89943e-120	5.78943e-119
ABCG2	76.7572	23.7933	-1.68974	5.83183e-05	0.000123595
ABHD1	52.1955	25.2761	-1.04615	0.0130469	0.0213421
ABHD11	1218.79	2140.86	0.812742	3.36177e-19	1.57396e-18
ABHD15	23.192	6.37597	-1.86291	0.00885206	0.0148827
ABHD3	579.447	309.142	-0.906407	2.5222e-13	9.08521e-13
ABHD8	157.034	75.8966	-1.04897	1.20352e-05	2.70635e-05
ABL1	1376.43	823.946	-0.740309	1.06905e-19	5.11938e-19
ABLIM1	4765.07	1627.13	-1.55017	9.51663e-176	4.84419e-174
ABLIM3	1887.99	744.883	-1.34177	2.72222e-43	2.61299e-42
ABO	34.8483	91.5646	1.3937	0.000736182	0.00140952
ABRACL	1548.62	2323.23	0.585145	4.17438e-20	2.02986e-19
ABRAXAS2	585.116	292.974	-0.99795	1.15983e-15	4.65224e-15
ABT1	366.605	140.46	-1.38407	2.14691e-10	6.58758e-10
ABTB1	819.436	540.177	-0.601199	2.36364e-09	6.81418e-09
ABTB2	854.109	1285.42	0.589752	5.22393e-12	1.7554e-11
ACACA	9957.26	4033.27	-1.3038	9.04208e-52	1.03091e-50
ACAP3	948.313	448.663	-1.07973	1.28949e-26	7.84804e-26
ACBD3	1661.43	2738.4	0.720902	2.38192e-32	1.71557e-31
ACBD5	1184.84	605.132	-0.96937	3.23661e-27	2.00373e-26
ACBD6	2638.91	5393.14	1.03119	5.1911e-83	9.94665e-82
ACCSL	39.1947	188.886	2.26878	3.55778e-16	1.45881e-15
ACD	716.578	1119.68	0.643898	1.96513e-13	7.12441e-13
ACE2	106.62	30.5385	-1.80378	3.03218e-06	7.13916e-06
ACER2	102.183	183.859	0.847451	9.5573e-05	0.000198854
ACKR2	25.2386	3.9826	-2.66385	0.000448868	0.000877082
ACKR3	4881.75	9039.02	0.888767	5.5971e-27	3.43692e-26
ACLY	15826.4	8356.9	-0.921293	2.53941e-40	2.28245e-39
ACO1	14259.9	24955.3	0.807386	4.56994e-123	1.42745e-121
ACOT6	76.265	37.1944	-1.03594	0.00266804	0.00481215
ACOT7	1275.89	2154.6	0.755922	1.90549e-29	1.26237e-28
ACOX1	5107.89	2226.39	-1.19802	1.18939e-119	3.56063e-118
ACP1	1842.29	2901.1	0.655097	1.22238e-28	7.89069e-28
ACP2	274.834	143.533	-0.937184	1.44086e-07	3.72229e-07
ACP5	325.782	113.376	-1.5228	2.27375e-11	7.42592e-11
ACP7	9.4459	38.3317	2.02078	0.000203694	0.000412022
ACSF2	1370.56	2511.59	0.873838	3.30579e-33	2.45225e-32
ACSL3	2778.72	1842.47	-0.59278	1.07962e-19	5.16511e-19
ACSL4	13094.7	25880.5	0.982875	6.80819e-180	3.63697e-178
ACSL5	1899.11	4726.4	1.31542	1.37136e-135	4.82143e-134
ACSS2	3341.92	1481.83	-1.17329	9.14086e-86	1.81592e-84
ACTA1	5425.32	3.16535	-10.7431	0.00086925	0.00165279
ACTB	51175.2	84421.2	0.722159	8.56257e-123	2.66905e-121
ACTG1	324046	675733	1.06025	7.99966e-218	5.84245e-216
ACTL7A	8.23904	26.9779	1.71123	0.00717244	0.0122178
ACTL8	14.3684	65.8705	2.19674	2.18038e-07	5.56714e-07
ACTR1B	999.514	1570.26	0.651702	4.96632e-14	1.85385e-13
ACTR5	392.038	209.749	-0.902328	1.21879e-08	3.36543e-08
ACVR1	2231.54	1253.36	-0.832244	4.60153e-35	3.58034e-34
ACVR1B	2031.12	4515.72	1.15268	1.74075e-98	4.0178e-97
ACVRL1	90.8023	276.435	1.60614	5.25238e-17	2.2469e-16
ACY1	692.278	1433.49	1.05011	6.81833e-37	5.57488e-36
ACYP2	104.304	175.618	0.751651	0.00044378	0.000867477
ADA	134.839	263.958	0.96907	8.54349e-08	2.23616e-07
ADA2	481.824	4599.78	3.25499	0	0
ADAL	237.69	488.843	1.04029	1.77814e-14	6.77982e-14
ADAM19	8.31599	0.387265	-4.42449	0.0141097	0.0229612
ADAM28	1385.49	2979.11	1.10448	2.37484e-72	3.83578e-71
ADAM33	217.831	94.6794	-1.20209	7.45687e-09	2.08726e-08
ADAMTS1	11443.2	3732.43	-1.6163	0	0
ADAMTS14	374.869	121.157	-1.62951	6.16177e-22	3.20887e-21
ADAMTS15	68.1563	25.5284	-1.41675	0.000258749	0.000518389
ADAMTS16	7.1667	51.7509	2.8522	3.25693e-08	8.75503e-08
ADAMTS17	298.424	622.901	1.06164	2.85393e-11	9.27865e-11
ADAMTS4	402.747	2346.54	2.54259	2.64744e-227	2.05251e-225
ADAMTS5	63.6184	5.91109	-3.42795	1.12282e-07	2.91763e-07
ADAMTS8	23.0149	1.98082	-3.5384	0.000110395	0.000228373
ADAMTS9	401.804	260.521	-0.625091	0.000872576	0.00165786
ADAMTSL2	62.1185	146.677	1.23955	7.55164e-07	1.86029e-06
ADAMTSL5	711.815	196.64	-1.85594	1.75593e-47	1.82322e-46
ADAR	6635.92	4059.36	-0.709044	3.18802e-16	1.31361e-15
ADARB1	256.676	42.9032	-2.58079	3.94969e-29	2.59164e-28
ADAT1	124.471	233.474	0.907456	1.72199e-06	4.12699e-06
ADAT2	216.744	408.306	0.913657	3.28299e-10	9.96431e-10
ADCK2	386.286	224.32	-0.784109	2.58253e-07	6.56512e-07
ADCY4	491.513	1315.62	1.42044	4.64458e-40	4.14503e-39
ADCY7	1826.12	851.492	-1.10072	7.42856e-48	7.78814e-47
ADCY9	600.916	339.44	-0.824007	3.16861e-08	8.52064e-08
ADCYAP1R1	11.3564	0.387265	-4.87404	0.00207702	0.0037946
ADD1	4491.66	2286.59	-0.974052	9.84398e-77	1.70081e-75
ADGRA3	840.345	400.464	-1.06931	5.07805e-16	2.06593e-15
ADGRB1	436.129	245.341	-0.829964	3.29994e-09	9.43072e-09
ADGRF1	2661.13	926.814	-1.52169	4.12039e-110	1.10643e-108
ADGRG1	1944.62	4224.83	1.11941	4.09304e-95	9.08642e-94
ADGRG2	459.159	295.138	-0.637605	1.58587e-06	3.81043e-06
ADGRL2	3158.03	1654.64	-0.932506	1.58223e-55	1.93216e-54
ADGRL3	368.199	180.029	-1.03226	5.16552e-11	1.6524e-10
ADGRL4	16.9329	4.32538	-1.96893	0.023113	0.0363869
ADH4	50.0349	89.6908	0.842026	0.00548645	0.00951412
ADI1	851.127	404.478	-1.07331	4.07656e-24	2.27835e-23
ADIG	1.92935	17.4411	3.1763	0.00082788	0.0015777
ADM	4309.05	13967.1	1.69659	0	0
ADM2	15.7949	1.93633	-3.02806	0.00347653	0.0061906
ADM5	31.1667	59.2111	0.92586	0.0146776	0.0238315
ADNP	2476.01	1204.87	-1.03914	1.50762e-55	1.84402e-54
ADO	686.249	419.289	-0.710786	1.68574e-10	5.20635e-10
ADORA2A	24.0307	382.513	3.99256	1.43055e-76	2.46603e-75
ADORA2B	2151.93	1157.95	-0.894058	1.44582e-38	1.24122e-37
ADPGK	680.941	398.624	-0.7725	6.73692e-09	1.8938e-08
ADPRHL2	238.467	394.518	0.726299	5.0816e-07	1.26584e-06
ADRA2B	28.2425	64.9738	1.20199	0.00138978	0.0025888
ADRB2	133.532	55.3116	-1.27153	6.5306e-05	0.000137737
AEN	588.98	1100.67	0.902088	3.9949e-11	1.28829e-10
AFAP1L2	507.021	241.166	-1.07202	2.79903e-15	1.10197e-14
AFDN	3706.87	2285	-0.698008	1.63878e-37	1.35903e-36
AGAP1	1375.7	783.179	-0.812756	5.1831e-23	2.8005e-22
AGAP2	232.375	147.91	-0.651734	0.00458398	0.00802369
AGAP3	1107.25	672.859	-0.7186	1.33319e-08	3.67258e-08
AGBL5	336.157	774.008	1.20321	3.1419e-27	1.94749e-26
AGGF1	1452.48	623.092	-1.221	6.17772e-47	6.35339e-46
AGK	598.03	345.663	-0.790852	2.72134e-07	6.90636e-07
AGMAT	65.6531	151.921	1.21038	7.66447e-07	1.88593e-06
AGO1	1559.59	682.993	-1.19122	7.8336e-48	8.19574e-47
AGO3	518.506	335.013	-0.630144	4.92686e-07	1.22932e-06
AGO4	757.36	338.277	-1.16278	1.08292e-24	6.16866e-24
AGPAT3	1977.14	703.802	-1.49017	1.05987e-83	2.049e-82
AGPS	1787.93	2973.26	0.733752	1.52028e-11	5.00732e-11
AGRN	34023.2	52616.7	0.629001	5.79594e-89	1.19053e-87
AGT	632.482	341.435	-0.889412	7.31662e-14	2.7091e-13
AGTPBP1	313.543	142.141	-1.14134	3.49008e-11	1.12838e-10
AGTRAP	909.526	2305.83	1.3421	2.66152e-77	4.64628e-76
AHCY	6720	12958.7	0.94739	5.59505e-58	7.12004e-57
AHCYL2	337.379	138.734	-1.28205	4.20194e-14	1.57474e-13
AHDC1	548.782	961.468	0.809005	4.34579e-12	1.46782e-11
AHI1	1286.13	496.575	-1.37295	3.64442e-51	4.0903e-50
AHR	809.254	334.006	-1.27672	2.94152e-30	1.99685e-29
AHRR	1588.35	813.835	-0.964725	2.76874e-34	2.11296e-33
AHSA1	1855.66	2842.98	0.61547	1.63024e-13	5.93165e-13
AIF1	113.019	262.803	1.21742	8.26027e-11	2.60707e-10
AIFM3	120.94	66.3336	-0.866479	0.00116713	0.00219161
AIG1	202.723	325.863	0.684759	1.29397e-05	2.905e-05
AIMP1	2407.35	4653.08	0.950736	2.71571e-76	4.65489e-75
AIP	966.508	2327.57	1.26797	4.09061e-57	5.13211e-56
AIRE	161.306	336.534	1.06095	5.96607e-10	1.78357e-09
AK2	2290.99	6233.06	1.44397	6.80665e-137	2.41556e-135
AK5	16.6352	1.57611	-3.3998	0.00120137	0.002252
AK6	137.989	250.469	0.86008	2.50764e-06	5.94675e-06
AKAP1	636.255	380.488	-0.741752	1.35088e-10	4.20133e-10
AKAP12	3235.63	1835.85	-0.817602	7.89738e-45	7.78309e-44
AKAP13	3700.09	2256.31	-0.713596	3.13557e-33	2.33056e-32
AKAP3	228.533	106.321	-1.10397	3.26679e-08	8.7784e-08
AKAP5	31.4574	5.45053	-2.52893	0.000157263	0.000321155
AKAP7	282.692	679.725	1.26572	2.86376e-26	1.72282e-25
AKNAD1	281.785	124.887	-1.17397	1.1975e-10	3.73891e-10
AKR1C1	13.3084	46.5105	1.80522	0.000185305	0.000376033
AKR1D1	104.137	64.7645	-0.685205	0.0129303	0.0211742
AKR1E2	332.425	558.807	0.74932	9.04068e-10	2.66947e-09
AKT1S1	867.997	563.909	-0.622229	2.90549e-10	8.8452e-10
AKTIP	1149.93	692.472	-0.73172	1.04852e-16	4.42287e-16
ALCAM	784.645	487.722	-0.685979	4.32967e-11	1.39238e-10
ALDH1B1	404.925	129.532	-1.64434	5.99488e-24	3.33569e-23
ALDH1L1	254.015	116.085	-1.12973	3.75723e-07	9.44649e-07
ALDH2	1820.54	2797.15	0.619593	2.44155e-25	1.42625e-24
ALDH3A2	6270.42	1919.26	-1.70801	3.41152e-248	2.91386e-246
ALDH9A1	7471.52	21680.6	1.53693	0	0
ALDOB	182.396	51.8817	-1.81378	2.22634e-13	8.04826e-13
ALG2	1036.57	382.943	-1.43661	3.87632e-45	3.83774e-44
ALG8	474.406	762.918	0.685405	6.90477e-11	2.19161e-10
ALKBH3	336.975	183.877	-0.873899	4.55495e-08	1.21471e-07
ALKBH4	225.688	128.646	-0.810931	0.00013325	0.000273855
ALKBH7	279.824	486.664	0.798407	1.39874e-09	4.09018e-09
ALKBH8	617.782	411.573	-0.585952	2.85333e-07	7.23284e-07
ALPK1	331.966	507.598	0.61265	1.0002e-06	2.43769e-06
ALPL	142.373	982.03	2.78609	1.63811e-119	4.88461e-118
ALS2	1004.14	504.493	-0.993047	1.56351e-24	8.8297e-24
ALS2CL	1089.1	1879.59	0.787278	1.87905e-28	1.20575e-27
ALX1	92.6889	39.701	-1.22322	0.00304363	0.00545508
ALYREF	1200.59	1823.09	0.602645	1.30831e-17	5.70823e-17
AMBP	94.7526	186.96	0.980494	0.000195362	0.000395696
AMBRA1	917.155	1379.07	0.588454	1.10909e-13	4.07466e-13
AMCF-II	3.52712	220.788	5.96802	7.64803e-31	5.27717e-30
AMD1	2036.64	1238.88	-0.717153	3.58314e-16	1.46881e-15
AMER1	302.743	99.7041	-1.60237	1.2143e-17	5.31187e-17
AMMECR1	476.23	128.931	-1.88506	9.45569e-34	7.12263e-33
AMMECR1L	2748.84	1570.87	-0.807259	4.3453e-39	3.77324e-38
AMOTL1	211.459	107.614	-0.974517	0.000667992	0.00128466
ANAPC10	181.774	385.124	1.08318	7.63465e-09	2.13584e-08
ANAPC16	1438.15	2427.07	0.755	3.54432e-32	2.54794e-31
ANAPC4	585.658	203.569	-1.52454	9.37979e-30	6.26618e-29
ANGEL2	1028.73	682.647	-0.591649	7.01419e-11	2.22587e-10
ANGPTL2	2038.97	591.631	-1.78507	7.05705e-70	1.09536e-68
ANGPTL4	1067.75	2986.65	1.48395	6.5569e-63	9.16148e-62
ANK1	315.385	183.785	-0.779096	1.96304e-06	4.68984e-06
ANK2	2600.09	589.371	-2.14132	7.68807e-184	4.27309e-182
ANK3	1689.7	2569.95	0.604972	5.08243e-23	2.74709e-22
ANKDD1A	63.0849	140.562	1.15584	5.02561e-06	1.16315e-05
ANKFY1	3403.22	1569.47	-1.11662	1.15493e-79	2.10364e-78
ANKH	11449.7	5501.72	-1.05736	1.15853e-98	2.69043e-97
ANKIB1	4221.87	2551.37	-0.726609	5.34433e-44	5.20255e-43
ANKMY1	84.5358	144.316	0.771593	0.00106385	0.0020054
ANKRA2	588.646	1183.66	1.00778	1.3851e-19	6.59942e-19
ANKRD13A	1914.08	773.51	-1.30716	1.4706e-36	1.19273e-35
ANKRD13B	369.391	146.211	-1.3371	3.23036e-16	1.32888e-15
ANKRD13C	769.864	501.17	-0.619303	7.14867e-07	1.76303e-06
ANKRD13D	470.872	301.58	-0.642794	1.38998e-05	3.11175e-05
ANKRD17	3320.6	1814.5	-0.871876	4.23054e-49	4.57164e-48
ANKRD22	672.784	1796.76	1.41718	1.44391e-66	2.14009e-65
ANKRD23	47.8868	10.7319	-2.15772	0.0288734	0.0447334
ANKRD24	152.71	229.179	0.585679	0.00149889	0.00278381
ANKRD28	4276.85	2588.1	-0.724655	2.17121e-28	1.39027e-27
ANKRD33	28.2549	82.9956	1.55454	8.12922e-06	1.85142e-05
ANKRD33B	1251.94	831.43	-0.590493	1.73266e-11	5.68947e-11
ANKRD37	1123.72	2628.88	1.22616	4.81017e-60	6.40143e-59
ANKRD40	1777.1	969.269	-0.874554	2.40078e-24	1.34926e-23
ANKRD44	944.858	486.891	-0.9565	6.04986e-22	3.15277e-21
ANKRD46	623.276	1633.98	1.39045	1.3107e-65	1.90714e-64
ANKRD52	2727.91	1119.7	-1.28468	5.5711e-68	8.40558e-67
ANKRD54	245.777	154.265	-0.671936	0.000211424	0.000427086
ANKS1A	645.92	428.454	-0.592216	7.97288e-07	1.95895e-06
ANKS6	472.168	195.573	-1.27159	1.09258e-18	4.99173e-18
ANLN	1889.37	2913.06	0.624628	4.30211e-24	2.40352e-23
ANO1	770.113	279.002	-1.46479	1.58735e-25	9.32666e-25
ANO10	518.292	1030.44	0.991419	1.45803e-25	8.57353e-25
ANO6	5969.93	3911.1	-0.61014	5.00426e-40	4.45812e-39
ANO8	1647.41	881.83	-0.901627	2.86483e-27	1.78379e-26
ANO9	188.114	599.309	1.67169	3.69278e-36	2.96324e-35
ANP32A	1654.71	2937.67	0.828092	1.40497e-43	1.35461e-42
ANP32B	5983.55	14451.4	1.27213	8.98843e-228	7.00449e-226
ANP32E	1987.73	4929.14	1.31021	6.40412e-50	7.01068e-49
ANPEP	296.151	180.81	-0.71186	0.000244056	0.000490383
ANTXR2	3311.94	1465.69	-1.1761	3.44307e-85	6.76884e-84
ANXA1	36211.5	68430.6	0.918194	3.00271e-190	1.72604e-188
ANXA10	13.829	1.61884	-3.09466	0.00524066	0.00910984
ANXA13	42804.4	21927.8	-0.965	2.87748e-194	1.71944e-192
ANXA7	3544.94	5490.03	0.631055	9.83829e-41	8.92233e-40
AOAH	40.6481	140.592	1.79026	7.38582e-11	2.34184e-10
AOC1	11.0598	27.7944	1.32946	0.0256074	0.039993
AP1G1	4547.84	2685.14	-0.760185	4.86343e-50	5.33953e-49
AP1G2	517.406	258.412	-1.00162	4.12124e-14	1.54526e-13
AP1M1	1731.81	918.568	-0.914821	6.60851e-34	5.00789e-33
AP1M2	267.667	557.969	1.05975	1.57502e-15	6.2793e-15
AP1S1	3851.72	5937.07	0.624247	7.49659e-42	6.98296e-41
AP1S2	2564.34	1648.92	-0.637066	1.10851e-24	6.3049e-24
AP2S1	1711.81	2817.51	0.718895	1.09096e-24	6.21209e-24
AP3D1	5308.08	3391.44	-0.646295	2.6568e-41	2.44464e-40
AP3M2	229.28	69.9122	-1.71349	4.23986e-15	1.658e-14
AP3S1	1919.3	3748.43	0.965702	1.35652e-54	1.62117e-53
AP3S2	626.04	1451.53	1.21325	6.29442e-34	4.77227e-33
AP5B1	374.082	125.148	-1.57972	6.14455e-21	3.08104e-20
AP5Z1	1027.78	550.248	-0.90138	1.94983e-21	9.95527e-21
APAF1	890.419	388.232	-1.19756	2.77868e-14	1.04915e-13
APBB1	940.538	571.774	-0.718041	9.37954e-14	3.45938e-13
APBB2	4139.74	2530.91	-0.709886	4.15186e-23	2.25702e-22
APC	2468.6	696.855	-1.82476	5.63087e-138	2.03654e-136
APEX1	2826.93	4676.42	0.726165	2.48073e-46	2.51702e-45
APIP	2244.28	8238.93	1.87621	0	0
APITD1	237.772	386.736	0.701768	1.26377e-06	3.05848e-06
APLN	1075.09	1838.37	0.773975	4.11901e-19	1.91899e-18
APLP1	116.281	285.724	1.29701	9.75353e-13	3.40934e-12
APOA4	324.023	1108	1.77378	4.44759e-56	5.45768e-55
APOBEC1	55.1327	290.608	2.39809	2.93035e-31	2.04718e-30
APOBEC3B	321.591	667.78	1.05414	2.17283e-16	9.00957e-16
APOBR	970.798	2408.5	1.31089	7.21357e-82	1.36489e-80
APOE	8.0877	78.9763	3.28762	2.97091e-08	8.00609e-08
APOH	81.0901	1823.38	4.49095	0	0
APOLD1	26.1715	59.3812	1.18201	0.00243435	0.00440961
APP	18002.9	32763.7	0.86387	1.01404e-149	4.13215e-148
APTX	187.102	429.163	1.1977	3.86862e-16	1.58283e-15
AQP1	3865.4	647.419	-2.57785	2.56365e-179	1.36469e-177
AQP11	53.6927	14.7424	-1.86476	4.96833e-05	0.000105969
AQP2	18.5941	0.801578	-4.53586	6.75069e-05	0.00014218
AQP3	18.2604	93.9692	2.36347	5.59053e-11	1.78609e-10
ARAF	2551.97	5204.79	1.02823	2.75697e-94	6.04932e-93
ARAP2	643.363	148.313	-2.11698	1.95446e-52	2.25209e-51
ARAP3	1993.77	924.756	-1.10835	5.48602e-52	6.27365e-51
ARC	64.1384	10.191	-2.65389	1.52798e-08	4.19772e-08
AREG	1028.86	6147.69	2.579	0	0
AREL1	909.167	442.336	-1.0394	1.28053e-21	6.59142e-21
ARF1	9288.55	14954.4	0.68704	2.54894e-77	4.4549e-76
ARF4	5820.29	11873.8	1.02861	1.78947e-148	7.1759e-147
ARF5	386.334	695.039	0.847245	3.87095e-08	1.03559e-07
ARF6	6388.47	10518.7	0.719408	7.70849e-73	1.25174e-71
ARFGAP1	2137.34	1308.44	-0.707967	6.17643e-26	3.68054e-25
ARFGEF2	3983.5	2501.48	-0.671254	2.41631e-35	1.89666e-34
ARFIP2	1289.62	2382.82	0.885727	9.58794e-42	8.91454e-41
ARFRP1	907.088	553.732	-0.712055	3.71881e-13	1.32847e-12
ARG1	9292.94	21553.8	1.21373	4.64294e-221	3.47485e-219
ARHGAP11A	1649.45	1034.9	-0.672491	4.5777e-17	1.96272e-16
ARHGAP21	3276.23	1893.41	-0.791051	1.04693e-42	9.87983e-42
ARHGAP24	133.379	308.237	1.20851	3.66339e-12	1.24205e-11
ARHGAP25	93.8845	10.2678	-3.19276	2.82056e-14	1.06417e-13
ARHGAP27	1594.04	582.967	-1.4512	6.41674e-67	9.56688e-66
ARHGAP28	101.28	58.1067	-0.801578	0.00559564	0.00968792
ARHGAP33	83.6147	177.81	1.08851	1.1752e-06	2.85225e-06
ARHGAP35	4108.78	2070.35	-0.988834	5.43873e-74	8.99592e-73
ARHGAP39	537.078	189.804	-1.50062	6.22044e-27	3.81504e-26
ARHGAP4	597.907	267.133	-1.16236	4.98293e-20	2.41449e-19
ARHGAP42	2345.65	1541.53	-0.605624	2.1496e-16	8.91814e-16
ARHGAP45	296.97	85.5224	-1.79594	2.14038e-20	1.0523e-19
ARHGAP5	1459.04	2597.85	0.832297	6.83934e-23	3.67308e-22
ARHGDIG	112.611	72.4845	-0.635602	0.0167317	0.0269583
ARHGEF10L	1278.48	617.512	-1.04989	6.69798e-33	4.91792e-32
ARHGEF12	5568.32	3434.49	-0.697145	9.33608e-49	1.00244e-47
ARHGEF17	1028.33	600.392	-0.776324	8.00488e-17	3.40033e-16
ARHGEF25	163.218	47.5765	-1.77848	2.29417e-10	7.02232e-10
ARHGEF37	379.097	201.768	-0.909869	4.5182e-05	9.67371e-05
ARHGEF39	289.501	715.729	1.30585	5.90188e-29	3.85253e-28
ARHGEF4	358.157	178.35	-1.00588	4.24285e-10	1.28031e-09
ARHGEF40	2979.38	1199.55	-1.31253	1.31947e-94	2.91207e-93
ARHGEF5	7945.56	5125.04	-0.632585	9.21651e-50	1.00603e-48
ARHGEF7	1075.81	508.906	-1.07996	1.08296e-29	7.22196e-29
ARID1A	2126.35	756.946	-1.49012	9.41272e-89	1.9256e-87
ARID1B	1675.06	821.957	-1.02708	1.50825e-16	6.30404e-16
ARID2	1179.02	651.515	-0.855723	4.23259e-22	2.21643e-21
ARID3A	2462.24	1561.09	-0.657417	8.65191e-17	3.66899e-16
ARID3B	404.567	670.551	0.728968	6.79704e-11	2.15878e-10
ARID4B	913.416	574.641	-0.66861	5.21518e-12	1.75285e-11
ARID5B	3917.2	1983.67	-0.981647	7.04375e-71	1.11389e-69
ARL10	269.322	29.6444	-3.1835	2.91441e-39	2.54388e-38
ARL14EP	649.593	983.745	0.59875	8.43726e-11	2.66071e-10
ARL2	533.214	931.272	0.804488	4.9969e-11	1.60015e-10
ARL3	2868.58	4459.33	0.63649	8.79081e-30	5.88051e-29
ARL4C	5797.9	13745	1.2453	4.52511e-224	3.43772e-222
ARL4D	29.9581	115.647	1.9487	2.65719e-10	8.10725e-10
ARL5B	958.61	2773.64	1.53276	2.12861e-77	3.73756e-76
ARL6IP1	3896.02	7370.53	0.919766	7.96185e-53	9.23061e-52
ARL8B	2222.29	3851.44	0.793347	2.51176e-20	1.23009e-19
ARMC7	825.968	399.589	-1.04757	1.32844e-22	7.05668e-22
ARMCX3	23.5769	2.76848	-3.09021	0.000210032	0.0004245
ARMCX5	75.0027	141.29	0.913645	0.000182413	0.000370264
ARNT2	3193.63	950.954	-1.74775	9.71078e-114	2.68387e-112
ARPC1B	4262.6	7259.18	0.768075	4.25629e-36	3.4118e-35
ARRB2	978.921	1686.93	0.785136	6.15591e-26	3.66976e-25
ARRDC3	11109.1	20958	0.915763	1.63049e-148	6.55579e-147
ARRDC4	2203.8	3722.36	0.756223	5.38324e-44	5.23705e-43
ARSA	602.302	1273.64	1.08039	3.75802e-35	2.93459e-34
ARSB	426.164	148.915	-1.51691	6.53065e-11	2.07722e-10
ARSE	16.0587	3.12517	-2.36134	0.0120486	0.0198313
ART3	7.76421	121.19	3.96428	1.74872e-25	1.02589e-24
ARV1	551.338	838.398	0.604698	1.20184e-09	3.52736e-09
ARVCF	405.016	165.109	-1.29456	1.09626e-16	4.61652e-16
ASAH2	181.231	992.619	2.45341	2.56058e-55	3.10931e-54
ASAP1	1663.67	1099.81	-0.597112	5.06149e-16	2.05975e-15
ASAP2	3586.31	1764.76	-1.02303	3.4922e-57	4.38861e-56
ASAP3	543.016	895.724	0.72206	1.45035e-13	5.29749e-13
ASB1	813.422	296.22	-1.45733	2.60916e-37	2.14961e-36
ASB13	550.854	357.965	-0.621849	3.23065e-07	8.15102e-07
ASB7	314.716	170.645	-0.883054	5.10823e-07	1.27226e-06
ASB8	229.346	73.9675	-1.63256	4.73813e-09	1.34241e-08
ASB9	177.443	946.991	2.41599	8.9326e-31	6.15511e-30
ASF1B	289.29	480.114	0.730861	2.69182e-08	7.27475e-08
ASH1L	4005.86	2433.81	-0.718896	8.85799e-42	8.24093e-41
ASH2L	1248.45	1883.12	0.592985	1.28201e-17	5.59831e-17
ASIC3	180.627	288.999	0.678048	4.46511e-05	9.56818e-05
ASPH	3496.8	7128.79	1.02762	1.33514e-86	2.68771e-85
ASPM	1419.36	2587.63	0.866396	1.83631e-41	1.69483e-40
ASTE1	167.798	83.8219	-1.00133	0.0116246	0.0191835
ASXL1	2186.11	1073.77	-1.02569	1.91955e-44	1.88073e-43
ASXL2	2218.43	1044.57	-1.08663	1.00967e-54	1.21144e-53
ASXL3	421.69	219.572	-0.941488	8.13955e-10	2.40951e-09
ATAD2B	326.017	203.304	-0.681313	1.71754e-05	3.80898e-05
ATE1	713.737	247.441	-1.52831	8.67006e-36	6.89138e-35
ATF5	197.136	98.2561	-1.00457	2.2336e-06	5.3127e-06
ATG10	75.7672	240.069	1.66381	4.57532e-13	1.62523e-12
ATG12	773.604	1594.24	1.0432	3.66841e-29	2.40812e-28
ATG13	1076.27	648.587	-0.730673	8.3803e-16	3.3812e-15
ATG2B	965.336	320.037	-1.59279	9.6653e-50	1.05426e-48
ATG4A	97.4939	166.403	0.771297	0.000508272	0.000987415
ATG4D	598.763	315.153	-0.925935	4.74008e-14	1.77071e-13
ATG9B	86.2611	34.0727	-1.34009	0.00177129	0.0032581
ATIC	2070.44	3752.85	0.858054	6.84491e-43	6.50008e-42
ATL1	39.5618	19.134	-1.04797	0.0283705	0.0439813
ATMIN	1325.17	835.249	-0.665898	7.3152e-12	2.44023e-11
ATN1	2501.21	1506.28	-0.731633	2.70373e-19	1.27099e-18
ATOX1	1238.05	2794.45	1.17449	2.08497e-55	2.53789e-54
ATP10D	511.601	293.928	-0.799556	6.60277e-10	1.9673e-09
ATP11A	9676.31	3837.36	-1.33434	6.5088e-211	4.39286e-209
ATP13A4	394.031	115.509	-1.7703	5.72977e-26	3.41842e-25
ATP1A2	36.2237	1.99218	-4.18451	3.6459e-08	9.76762e-08
ATP2A1	356.526	3.97908	-6.48543	0.0100918	0.0168152
ATP2B1	2284.79	1260.12	-0.858507	4.66907e-29	3.05572e-28
ATP5B	9520.59	16386.3	0.783365	5.61476e-55	6.79615e-54
ATP5C1	3673.43	5887.94	0.680635	9.52867e-49	1.02239e-47
ATP5D	3662.91	6278.31	0.777386	2.61414e-64	3.73893e-63
ATP5E	1099.56	2150.05	0.967444	3.64563e-20	1.77732e-19
ATP5F1	5955.92	10782.2	0.856259	1.41147e-85	2.79301e-84
ATP5G1	1574.17	3363.56	1.0954	8.60174e-78	1.51563e-76
ATP5G2	6680.57	14625.4	1.13043	1.68178e-192	9.89308e-191
ATP5G3	7839.68	12463.8	0.668881	1.51621e-68	2.30836e-67
ATP5H	2807.28	5102.71	0.862088	6.3907e-56	7.83573e-55
ATP5L	4489.68	8587.08	0.935556	3.43862e-63	4.82684e-62
ATP6AP2	1953.09	2954.35	0.597085	8.39282e-25	4.79889e-24
ATP6V0A2	835.771	337.287	-1.30913	1.56201e-32	1.13259e-31
ATP6V0D2	751.997	297.381	-1.33841	1.90628e-30	1.30168e-29
ATP6V1C1	3569.43	5692.66	0.673408	7.36433e-47	7.56345e-46
ATP6V1C2	296.054	500.859	0.758544	1.40246e-08	3.85708e-08
ATP6V1E1	3417.48	5222.74	0.611876	1.85086e-37	1.53238e-36
ATP7A	1051.41	640.665	-0.71468	6.89996e-13	2.42985e-12
ATP7B	325.92	167.435	-0.960916	5.81611e-09	1.63953e-08
ATP8B1	5495.6	8446.39	0.620058	1.84829e-21	9.4496e-21
ATPAF1	1077.54	617.082	-0.804203	1.62298e-18	7.36825e-18
ATR	876.566	427.697	-1.03527	2.48366e-23	1.36173e-22
ATRAID	1385.76	2457.14	0.826308	5.54372e-38	4.67168e-37
ATRN	3217.23	1613.09	-0.99599	4.23207e-63	5.9296e-62
ATXN7L2	257.931	136.038	-0.922978	5.40971e-07	1.34646e-06
ATXN7L3	1119.4	577.188	-0.955606	1.07696e-19	5.15398e-19
AUH	645.773	990.855	0.617648	1.90415e-11	6.23903e-11
AUNIP	72.7639	211.351	1.53835	1.62073e-12	5.60306e-12
AURKA	1298.15	3101.55	1.25654	1.72593e-78	3.06972e-77
AURKB	531.96	1159.98	1.12471	1.24724e-22	6.6277e-22
AVEN	225.607	125.404	-0.847226	1.32722e-05	2.97611e-05
AVL9	1558.53	862.016	-0.854399	1.17923e-27	7.42818e-27
AVPI1	671.307	1082.35	0.689121	1.19085e-14	4.57516e-14
AVPR2	185.619	347.916	0.906395	6.64169e-09	1.86738e-08
AWN	884.934	240.732	-1.87815	4.01659e-59	5.22123e-58
AXIN1	1131.45	656.759	-0.784738	9.92741e-14	3.6552e-13
AXIN2	295.477	144.218	-1.0348	3.33911e-09	9.53724e-09
AZIN2	21.7773	101.447	2.21982	6.48289e-10	1.9331e-09
B2M	4090.28	31422.1	2.94151	1.57763e-17	6.85955e-17
B3GALT1	330.335	132.142	-1.32184	1.54763e-14	5.91284e-14
B3GAT3	674.819	1219.59	0.853828	5.79496e-23	3.12218e-22
B3GNT9	11.3559	0.404709	-4.81041	0.00206366	0.00377385
B4GALNT3	1205.57	467.241	-1.36748	9.77765e-48	1.02085e-46
B4GALT1	2116.44	4076.92	0.945836	2.37806e-69	3.64621e-68
B4GALT3	1116.26	2235.63	1.00201	5.34726e-49	5.76604e-48
B4GALT5	16754.6	7547.07	-1.15057	6.04507e-208	3.95625e-206
B9D1	600.054	1004.41	0.743189	4.428e-12	1.49525e-11
B9D2	272.702	476.652	0.80561	1.3223e-09	3.8719e-09
BABAM2	697.424	1047.47	0.586795	5.67619e-11	1.81231e-10
BACE2	2565.87	6529.78	1.34759	1.09221e-174	5.52242e-173
BACH2	1152.45	576.465	-0.999402	6.57709e-16	2.66432e-15
BAD	563.256	360.351	-0.644387	2.32101e-07	5.91621e-07
BAG1	1973.46	4027.88	1.02929	9.31745e-80	1.70328e-78
BAG2	130.608	288.466	1.14316	1.17571e-10	3.67164e-10
BAG4	358.425	200.402	-0.838777	6.39502e-07	1.58258e-06
BAHCC1	618.616	162.311	-1.93028	3.0871e-44	3.01491e-43
BAIAP2L1	1751.04	1099.4	-0.671496	2.16259e-20	1.06219e-19
BAIAP3	205.368	95.0045	-1.11214	1.84541e-05	4.08177e-05
BAK1	876.529	1487.43	0.76295	2.66427e-22	1.4049e-21
BAMBI	47.0149	163.542	1.79847	2.15694e-06	5.13763e-06
BANF1	5828.9	10632	0.867116	4.65288e-103	1.14007e-101
BAP1	2024.29	1267.94	-0.674929	7.7513e-23	4.14958e-22
BATF2	2900.2	1081.89	-1.4226	3.41969e-13	1.22364e-12
BATF3	123.625	288.713	1.22367	8.55418e-12	2.84613e-11
BAZ2B	965.93	630.759	-0.614831	2.0631e-05	4.54465e-05
BBIP1	386.205	775.79	1.0063	6.49183e-10	1.93539e-09
BBS12	259.621	66.3461	-1.96832	1.33215e-20	6.58581e-20
BBS9	463.684	700.256	0.594741	3.34182e-08	8.97525e-08
BCAM	2975.22	5807.51	0.964924	2.29087e-90	4.75733e-89
BCAP31	5578.95	10034.2	0.846857	3.54591e-96	7.97724e-95
BCAS1	500.97	215.007	-1.22034	1.40352e-18	6.39109e-18
BCAS4	655.811	1021.08	0.638737	1.41731e-07	3.66273e-07
BCAT1	6660.49	11378.1	0.772555	4.68962e-86	9.37801e-85
BCL10	1064.39	1865.06	0.809194	2.3409e-20	1.14716e-19
BCL2	209.062	49.1708	-2.08806	2.69515e-18	1.21447e-17
BCL2A1	91.8149	1656.41	4.17319	0	0
BCL2L1	4624.27	6949.45	0.587674	1.61418e-40	1.45603e-39
BCL2L14	32.4629	219.96	2.76038	3.45041e-29	2.266e-28
BCL2L15	1154.11	576.307	-1.00187	6.83579e-28	4.33125e-27
BCL3	490.427	1818.04	1.89028	4.22435e-117	1.20954e-115
BCL6	3344.7	8636.88	1.36863	4.0612e-211	2.75324e-209
BCL7B	448.267	124.638	-1.84661	3.04208e-25	1.77021e-24
BCO1	43.3473	93.7538	1.11293	0.000313559	0.000622098
BCORL1	341.404	170.422	-1.00236	5.91012e-10	1.76754e-09
BCR	2227.82	965.346	-1.20652	1.31295e-47	1.36702e-46
BDH1	270.792	126.252	-1.10088	2.37882e-09	6.85664e-09
BDH2	555.336	863.566	0.636946	7.9622e-11	2.51615e-10
BDKRB2	408.858	64.3572	-2.66743	8.62807e-47	8.82539e-46
BDP1	1212.1	690.189	-0.81245	1.11556e-20	5.53498e-20
BECN1	2297.34	1464.43	-0.649624	1.30673e-23	7.23101e-23
BEND3	269.103	44.9266	-2.58252	1.60962e-30	1.10109e-29
BEND7	415.929	73.5923	-2.49871	5.6658e-44	5.5084e-43
BET1	255.518	483.848	0.921127	6.79673e-12	2.27028e-11
BFAR	1256.31	670.95	-0.904919	4.99301e-13	1.77027e-12
BGLAP	27.1475	54.1145	0.995195	0.0247885	0.0388224
BHLHB9	14.9632	0.791974	-4.23982	0.000623536	0.0012033
BHLHE40	42273.6	84600.7	1.00091	6.70171e-154	2.86205e-152
BHLHE41	10368.7	17050.8	0.71761	3.12931e-57	3.93585e-56
BICC1	4941.78	1987.06	-1.3144	2.82583e-137	1.00995e-135
BICD2	2007.71	1090.03	-0.881188	1.21157e-35	9.56478e-35
BICDL1	380.78	94.1201	-2.01638	4.30446e-30	2.90902e-29
BICRAL	572.722	300.05	-0.932633	9.64408e-14	3.55348e-13
BIRC3	8976.53	39192.9	2.12636	0	0
BIRC5	890.508	1872.24	1.07206	1.04443e-47	1.08969e-46
BIRC6	5030.46	3243.71	-0.633044	1.48391e-31	1.04537e-30
BIVM	467.598	261.76	-0.837023	7.51876e-10	2.23098e-09
BLCAP	1053.8	2302.45	1.12756	2.4e-61	3.26288e-60
BLNK	26.7019	100.216	1.9081	8.55021e-09	2.38315e-08
BLOC1S1	352.292	583.268	0.727387	2.74214e-08	7.40545e-08
BLOC1S4	131.833	77.6017	-0.764554	0.00230248	0.00418377
BLOC1S5	130.254	55.1421	-1.24011	4.35569e-06	1.01338e-05
BLZF1	1078.13	1793.46	0.734212	2.17609e-24	1.22526e-23
BMF	1864.87	3394.51	0.864128	5.24293e-52	6.0002e-51
BMI1	1345.35	716.29	-0.909369	3.47419e-27	2.14993e-26
BMP1	1285.63	3403.02	1.40433	2.96689e-66	4.37594e-65
BMP4	268.527	474.303	0.820741	7.67177e-08	2.01462e-07
BMPR1A	854.37	524.301	-0.704467	7.30969e-06	1.67183e-05
BMPR1B	505.441	246.553	-1.03565	1.6714e-14	6.37602e-14
BNC1	1336.79	377.131	-1.82563	6.82274e-26	4.06247e-25
BNC2	450.668	192.222	-1.22929	5.24535e-17	2.24453e-16
BNIP1	471.018	841.885	0.83784	2.01468e-16	8.36757e-16
BNIP3L	5418.24	8369.45	0.627308	6.00521e-51	6.70013e-50
BNIPL	20.1564	5.98694	-1.75135	0.0203323	0.0322883
BOD1L1	2144.24	1323.88	-0.695693	3.38614e-25	1.96589e-24
BOLA1	870.004	1340.45	0.623618	8.88154e-15	3.42703e-14
BOLA2B	523.086	881.701	0.753241	2.69857e-14	1.01942e-13
BORA	155.15	438.109	1.49763	4.68872e-16	1.91058e-15
BORCS6	194.071	111.06	-0.805247	0.000113809	0.000235276
BORCS7	263.602	477.074	0.855853	1.53401e-10	4.75131e-10
BPI	57.4711	121.743	1.08293	5.71608e-05	0.000121234
BPIFA1	6.97984	37.5963	2.42933	2.52391e-05	5.51953e-05
BPIFB3	16.0049	0.396869	-5.3337	0.000100733	0.000209216
BPIFB6	114.957	53.0015	-1.11699	8.04928e-05	0.000168568
BPTF	2160.35	926.616	-1.22122	8.05875e-60	1.0659e-58
BRCA2	513.423	293.763	-0.805498	4.7596e-10	1.43167e-09
BRD1	970.033	471.511	-1.04074	1.11454e-25	6.58701e-25
BRD9	2183.94	920.404	-1.24659	4.66397e-68	7.0722e-67
BRF2	82.9872	38.7591	-1.09835	0.000959019	0.00181594
BRI3BP	668.536	214.287	-1.64146	1.26201e-37	1.05119e-36
BRINP3	82.0317	45.6776	-0.844695	0.00817181	0.0138128
BRIX1	682.188	1444.53	1.08236	4.55604e-39	3.95397e-38
BRK1	1647.45	2955.69	0.843262	2.23843e-31	1.57033e-30
BRMS1L	315.373	188.95	-0.739056	0.000205622	0.000415754
BROX	1789.34	958.847	-0.900055	1.48219e-33	1.1115e-32
BRPF1	703.786	242.648	-1.53627	2.1741e-35	1.7101e-34
BRPF3	420.904	169.665	-1.31081	1.27166e-17	5.55475e-17
BRSK1	326.829	193.996	-0.752511	2.50897e-06	5.94896e-06
BRWD1	1412.64	863.188	-0.710649	1.54051e-11	5.07174e-11
BSCL2	1118.04	1745.78	0.642897	5.68035e-19	2.62857e-18
BSDC1	590.014	325.936	-0.856159	4.66573e-07	1.16724e-06
BSG	11040.1	22043.9	0.997622	2.69754e-155	1.16518e-153
BSN	72.9355	30.1589	-1.27404	0.000459141	0.000895881
BST2	2691.04	8652.45	1.68495	8.24421e-257	7.37491e-255
BTBD11	75.1363	10.2643	-2.87187	9.18113e-11	2.88686e-10
BTBD19	827.337	267.555	-1.62864	6.00806e-45	5.93659e-44
BTBD3	2267.38	1203.85	-0.913371	1.05452e-41	9.79854e-41
BTBD7	961.308	459.269	-1.06566	4.23595e-20	2.05715e-19
BTC	1371.89	2162.77	0.656721	1.49108e-19	7.09319e-19
BTD	964.923	241.557	-1.99805	8.19593e-70	1.27083e-68
BTF3	11130.5	23195.7	1.05934	1.12862e-170	5.53978e-169
BTG3	1872.17	3622.25	0.952174	1.43691e-39	1.26519e-38
BTN1A1	46.5868	995.604	4.41758	1.31142e-211	8.93065e-210
BTRC	903.472	546.108	-0.726293	1.45844e-13	5.32579e-13
BUB1B	1002.51	2722.92	1.44153	2.77869e-70	4.34869e-69
BUD13	841.632	1967.61	1.22519	4.66594e-62	6.43611e-61
BVES	517.577	196.722	-1.39562	1.71808e-23	9.48648e-23
BYSL	931.272	1478.92	0.667269	1.01109e-17	4.43576e-17
BZW2	2227.9	3939.42	0.8223	6.04173e-53	7.02066e-52
C10H1orf115	159.766	279.987	0.809401	2.51548e-05	5.50269e-05
C10H9orf153	14.1637	0.774531	-4.19273	0.00500653	0.00871789
C10H9orf3	1189.59	626.732	-0.924538	3.29553e-25	1.91402e-24
C10H9orf64	565.381	287.561	-0.975355	1.39376e-14	5.34117e-14
C10H9orf72	406.051	611.307	0.590235	6.98051e-07	1.72324e-06
C12H17orf49	272.47	669.453	1.29689	5.11842e-27	3.14682e-26
C12H17orf80	254.063	142.302	-0.836227	3.37583e-05	7.30649e-05
C12H17orf98	53.8914	15.0546	-1.83985	6.02984e-05	0.000127656
C13H3orf52	79.594	256.975	1.6909	8.5712e-15	3.30982e-14
C13H3orf58	306.883	99.5279	-1.62451	3.48079e-18	1.56057e-17
C13H3orf67	448.661	901.808	1.0072	4.1861e-15	1.63782e-14
C14H10orf107	104.56	44.788	-1.22314	4.68973e-05	0.000100296
C14H10orf35	112.875	600.035	2.41032	5.63898e-62	7.75001e-61
C14H10orf71	10.8515	0	#NAME?	0.000707699	0.00135791
C14H22orf39	349.09	171.024	-1.0294	1.92438e-10	5.91797e-10
C15H2orf54	82.5048	178.806	1.11585	4.66203e-06	1.08149e-05
C15H4orf47	76.1931	146.94	0.947495	0.0196239	0.0312454
C16H5orf58	366.856	694.413	0.920578	3.20939e-16	1.32098e-15
C17H20orf196	48.1281	14.642	-1.71677	0.000335656	0.000664892
C17H20orf96	13.7778	42.1085	1.61176	0.00121699	0.0022793
C17H8orf4	2026.71	6619.54	1.70759	6.1733e-135	2.13077e-133
C17H8orf48	51.3466	18.9788	-1.43588	0.00132198	0.00246799
C18H7orf25	302.339	64.5315	-2.22809	7.05982e-28	4.47132e-27
C18H7orf49	158.502	89.5393	-0.823906	0.000341824	0.0006764
C18H7orf57	97.8232	474.2	2.27725	1.31777e-14	5.05764e-14
C1H14orf166	3339.16	5451.39	0.707139	7.52786e-50	8.22894e-49
C1H14orf37	63.2225	14.2775	-2.1467	1.11854e-06	2.71736e-06
C1H15orf48	54.5187	840.164	3.94585	2.0566e-159	9.25346e-158
C1H15orf57	390.727	724.088	0.890004	7.63328e-16	3.08721e-15
C1H15orf61	70.4976	122.326	0.795086	0.00211478	0.0038576
C1H15orf62	234.505	103.765	-1.1763	3.99483e-08	1.06732e-07
C1H18orf54	496.844	1527.16	1.61998	4.91587e-79	8.8474e-78
C1QBP	4983.13	10618.8	1.0915	6.11016e-140	2.26406e-138
C1QL1	180.94	19.858	-3.18772	4.21433e-27	2.6005e-26
C1R	764.027	23314.3	4.93145	0	0
C1RL	143.172	344.222	1.26559	3.41567e-05	7.38637e-05
C1S	319.48	8804.66	4.78447	0	0
C2	564.615	5214.03	3.20706	0	0
C2CD2	1029.91	512.271	-1.00754	1.32208e-25	7.7953e-25
C2CD4B	7067.85	1882.18	-1.90887	0	0
C2CD5	742.841	1537.5	1.04946	3.83861e-39	3.33709e-38
C2H11orf68	770.149	2282.03	1.56711	6.90393e-105	1.73667e-103
C2H11orf95	283.16	74.0179	-1.93567	1.08374e-21	5.58801e-21
C2H19orf25	297.556	563.325	0.920809	4.18018e-13	1.48942e-12
C2H19orf53	878.38	1501.72	0.773701	4.67642e-23	2.53217e-22
C2H19orf60	1138.85	1915.91	0.750449	1.51644e-26	9.19596e-26
C2H19orf66	520.665	1028	0.981408	4.38261e-25	2.5337e-24
C2H19orf70	563.236	867.403	0.622963	1.96456e-10	6.03786e-10
C3	11928.7	446990	5.22774	0	0
C3H16orf45	121.748	79.6437	-0.612272	0.0160572	0.0259323
C3H16orf54	476.471	182.717	-1.38278	2.46692e-21	1.25361e-20
C3H16orf59	111.238	64.5307	-0.78559	0.0274939	0.0427369
C3H16orf91	209.626	100.015	-1.06759	3.07491e-07	7.77059e-07
C3H16orf96	60.9574	29.5257	-1.04583	0.00727874	0.0123863
C3H2orf42	241.053	94.0869	-1.35729	8.64183e-09	2.4078e-08
C3H2orf68	1086.29	562.333	-0.949914	2.20716e-24	1.24183e-23
C3H2orf73	1.10356	27.9627	4.66326	0.000174435	0.000354675
C3H2orf74	43.5442	91.6203	1.07319	0.000499597	0.000971434
C3H7orf26	809.064	425.739	-0.926286	1.83224e-13	6.65063e-13
C3H7orf43	507.675	295.976	-0.778423	1.60538e-09	4.67182e-09
C4BPB	6.91474	22.8785	1.72624	0.0121003	0.0199142
C4H1orf194	196.288	299.356	0.60889	0.000160951	0.000328507
C4H1orf226	859.381	2447.13	1.50972	9.37902e-105	2.35144e-103
C4H1orf56	12.7071	1.17924	-3.4297	0.00701582	0.0119631
C4H8orf33	272.8	511.963	0.908195	4.20675e-09	1.19417e-08
C4H8orf37	528.524	972.021	0.879018	6.12112e-19	2.83081e-18
C4H8orf59	500.915	957.774	0.935119	9.48899e-22	4.90778e-21
C4H8orf76	236.403	569.173	1.26762	1.64677e-10	5.08909e-10
C5	46.1213	1616.28	5.1311	0	0
C5H12orf45	207.19	381.918	0.882313	3.34212e-09	9.54406e-09
C5H12orf57	829.759	1721.1	1.05257	4.7734e-28	3.0385e-27
C5H12orf73	150.291	241.604	0.684884	0.000163224	0.000332743
C5H12orf75	114.957	207.853	0.854463	1.89605e-05	4.18583e-05
C6H16orf74	992.439	612.171	-0.697044	4.69832e-07	1.1752e-06
C6H16orf95	0.278848	6.38381	4.51686	0.0239664	0.0376479
C6H18orf21	875.994	2003.38	1.19344	2.43458e-60	3.26294e-59
C6H19orf47	178.313	82.2789	-1.11581	9.16822e-07	2.24135e-06
C6H1orf168	837.167	2900.46	1.79269	2.83769e-63	3.99816e-62
C6H1orf174	347.818	225.788	-0.623364	0.000941011	0.00178318
C6H1orf216	10.023	0.784134	-3.67607	0.0319535	0.0491477
C6H1orf64	0.559313	8.30446	3.89216	0.0129777	0.0212426
C7H14orf119	826.137	394.368	-1.06684	1.22776e-16	5.14876e-16
C7H14orf93	100.261	57.3287	-0.806436	0.0054953	0.00952837
C7H15orf39	505.983	161.634	-1.64635	5.14605e-19	2.38425e-18
C7H15orf59	8.02477	0.387265	-4.37306	0.016834	0.0271058
C7H6orf125	678.898	1374.91	1.01807	9.35538e-19	4.2937e-18
C7H6orf222	36.3668	64.7714	0.832734	0.0189082	0.0302299
C7H6orf223	707.075	2780.61	1.97546	1.61513e-178	8.44895e-177
C7H6orf47	132.067	64.0709	-1.04353	6.53254e-05	0.000137758
C7H6orf62	1795.05	1159.59	-0.630408	8.78636e-10	2.59692e-09
C8H4orf26	173.147	81.1337	-1.09363	1.96674e-06	4.69792e-06
C8H4orf33	29.1135	76.9599	1.40242	7.55856e-05	0.000158555
C9	29.0005	4.00612	-2.8558	7.28263e-05	0.000153021
C9H11orf63	13.2745	2.39337	-2.47154	0.0185213	0.0296302
C9H1orf105	28.5127	72.5815	1.348	0.000419648	0.000822181
C9H1orf21	3258.13	6127.86	0.911339	2.34798e-84	4.58024e-83
CA3	225.798	1.56651	-7.17134	0.00641644	0.0110106
CA5A	235.44	85.7623	-1.45694	2.0247e-12	6.9646e-12
CA5B	188.198	61.7746	-1.60717	1.1348e-11	3.75485e-11
CA8	93.6566	214.629	1.19639	7.09599e-09	1.98993e-08
CAAP1	189.414	108.998	-0.797247	0.00016725	0.00034049
CABLES1	330.372	101.613	-1.70101	9.60477e-21	4.78277e-20
CABLES2	480.345	192.745	-1.31738	1.38814e-19	6.6118e-19
CABP1	1.10948	10.3629	3.22347	0.0116853	0.0192796
CABP2	84.8017	354.773	2.06473	1.41176e-30	9.67769e-30
CABYR	26.8332	8.75013	-1.61664	0.0112994	0.0186898
CACNA1F	25.4072	69.7031	1.45599	0.000106163	0.000220041
CACNA1G	246.039	119.619	-1.04043	1.30816e-05	2.93467e-05
CACNA1I	29.1189	5.08854	-2.51663	0.000297985	0.000592287
CACNA2D2	342.295	790.45	1.20743	4.85356e-17	2.07923e-16
CACNB1	39.3023	6.71267	-2.54966	0.000578753	0.00111945
CACNG2	24.3752	2.38121	-3.35564	7.2528e-05	0.000152437
CACTIN	821.024	482.711	-0.766264	9.61765e-14	3.54547e-13
CAD	2845.13	1602.32	-0.828333	5.64322e-42	5.27282e-41
CADM4	549.462	934.082	0.765528	2.60318e-15	1.02647e-14
CADPS	2327.72	944.841	-1.30078	1.22647e-76	2.11665e-75
CALCR	9311.54	14924.1	0.680557	1.11386e-50	1.23546e-49
CALD1	8026.08	5238.57	-0.615523	1.28879e-47	1.34372e-46
CALM1	7610.17	3241.58	-1.23123	1.63029e-160	7.4014e-159
CALM2	6834.26	15144	1.14789	8.14879e-201	5.09064e-199
CALM3	8124.2	13222.9	0.702739	7.1673e-77	1.24546e-75
CALR	19226.7	68739.2	1.83802	0	0
CAMK2B	99.7919	325.239	1.7045	2.13686e-21	1.08844e-20
CAMK2N1	687.563	1074.4	0.643972	1.51037e-09	4.4055e-09
CAMK2N2	29.1501	3.10773	-3.22957	2.26785e-05	4.97539e-05
CAMKK2	297.069	88.8275	-1.74172	1.84943e-19	8.75654e-19
CAMKV	8.88927	0.387265	-4.52067	0.00992708	0.0165612
CAMSAP3	1072.84	481.329	-1.15634	5.19054e-25	2.98935e-24
CAMTA2	2896.74	1784.91	-0.698578	1.41147e-31	9.95272e-31
CANT1	674.371	377.81	-0.835881	2.50665e-13	9.03566e-13
CANX	22179.6	36355.4	0.712935	3.18401e-106	8.20031e-105
CAP2	93.5155	31.7838	-1.55691	3.02143e-06	7.11494e-06
CAPN1	3507.57	1660.96	-1.07846	1.75758e-30	1.20177e-29
CAPN11	98.565	244.224	1.30906	2.61493e-11	8.52177e-11
CAPN5	2230.33	1396.5	-0.675435	1.99774e-22	1.05638e-21
CAPN6	474.686	233.434	-1.02396	1.4608e-13	5.33312e-13
CAPN7	587.469	298.002	-0.97919	3.63742e-15	1.42573e-14
CAPN8	31.8563	82.7069	1.37643	5.08165e-05	0.000108249
CAPRIN2	342.607	129.069	-1.40841	1.69467e-16	7.06758e-16
CAPSL	52.4023	125.088	1.25524	4.13111e-06	9.62906e-06
CARD10	1507.99	522.42	-1.52935	8.05295e-62	1.10276e-60
CARD14	23.452	2.73006	-3.1027	0.000427016	0.000835896
CARD19	332.125	539.332	0.699449	4.45798e-06	1.03622e-05
CARD6	766.092	1553.39	1.01983	1.07245e-37	8.96257e-37
CARF	59.0404	92.5056	0.647838	0.0268381	0.0417985
CARHSP1	2675.2	4180.5	0.644031	5.35823e-29	3.50371e-28
CARMIL1	1655.67	1088.61	-0.604933	2.4758e-16	1.02349e-15
CARMIL2	47.9149	4.7685	-3.32887	1.72522e-08	4.72499e-08
CARMIL3	1.40071	14.2522	3.34696	0.00187852	0.00344611
CARNS1	16.6433	0	#NAME?	1.1789e-05	2.65495e-05
CARS	2784.22	1724.55	-0.691049	4.18026e-30	2.82761e-29
CASKIN1	360.033	575.398	0.67643	1.36137e-08	3.74748e-08
CASKIN2	867.118	327.161	-1.40623	4.69448e-32	3.36197e-31
CASP1	11.9459	261.461	4.45201	1.02711e-59	1.35496e-58
CASP3	2049.83	3155.26	0.622252	9.3485e-28	5.906e-27
CASP6	438.874	285.688	-0.619365	1.78825e-05	3.96114e-05
CASP8AP2	743.961	429.933	-0.791115	8.37636e-06	1.90627e-05
CASP9	292.777	166.652	-0.812968	1.61447e-06	3.87606e-06
CASQ1	381.206	120.741	-1.65865	0.00276999	0.0049883
CASTOR1	442.218	217.669	-1.02262	6.0252e-08	1.59414e-07
CASTOR2	934.518	394.834	-1.24298	5.44061e-33	4.00638e-32
CASZ1	118.673	230.311	0.956586	0.00622776	0.0107075
CATIP	195.099	449.784	1.20503	7.11721e-17	3.02837e-16
CATSPER4	0.560928	12.2494	4.44876	0.0194391	0.0309903
CAVIN2	86.2284	165.022	0.936426	4.03849e-05	8.68476e-05
CBFA2T2	510.79	331.469	-0.623857	0.00172978	0.00318796
CBFA2T3	50.1759	24.2018	-1.05188	0.0196296	0.0312511
CBLB	842.062	1487.78	0.821163	2.43646e-25	1.42383e-24
CBLC	59.7182	181.719	1.60546	1.1079e-11	3.66744e-11
CBLL1	1516.83	3328.43	1.13379	4.24026e-82	8.06343e-81
CBLN3	13.2325	30.9483	1.22577	0.0277009	0.0430183
CBR1	1.38671	17.0189	3.6174	0.000345013	0.000682442
CBX2	420.343	153.546	-1.45289	1.19264e-20	5.90773e-20
CBX4	830.388	449.677	-0.884895	1.10474e-09	3.24995e-09
CC2D1A	1269.32	788.365	-0.687114	2.46846e-16	1.02074e-15
CC2D1B	2056.93	1341.95	-0.61616	1.05797e-10	3.31421e-10
CCAR1	2802.89	6655.4	1.24761	9.33173e-91	1.94589e-89
CCDC102A	246.121	129.028	-0.93168	8.053e-07	1.97799e-06
CCDC106	792.827	267.103	-1.56961	7.1647e-41	6.53292e-40
CCDC112	921.422	1584.59	0.78218	1.12784e-24	6.40765e-24
CCDC114	895.295	561.01	-0.674336	5.42279e-12	1.82141e-11
CCDC115	746.349	473.675	-0.655954	0.000164723	0.000335572
CCDC121	37.4085	11.8187	-1.6623	0.0022539	0.00409893
CCDC127	450.416	255.527	-0.817783	2.87323e-09	8.23927e-09
CCDC137	369.684	231.672	-0.674209	5.31436e-06	1.22792e-05
CCDC148	39.7361	98.0443	1.30298	2.50127e-05	5.47238e-05
CCDC149	1454.89	398.776	-1.86726	4.16705e-91	8.71334e-90
CCDC15	957.33	1443.81	0.592794	2.55567e-14	9.66882e-14
CCDC153	156.912	325.96	1.05474	1.51748e-10	4.70205e-10
CCDC157	188.244	82.7524	-1.18573	2.52506e-05	5.52124e-05
CCDC160	125.876	68.9014	-0.869403	0.000834886	0.00159005
CCDC167	572.795	1663.42	1.53806	7.71895e-63	1.07553e-61
CCDC168	16.8979	2.02354	-3.06189	0.00941365	0.0157568
CCDC174	417.563	842.616	1.01288	1.16673e-20	5.78505e-20
CCDC175	13.0634	49.961	1.93527	3.98485e-05	8.57185e-05
CCDC181	487.182	1235.17	1.34217	9.87876e-49	1.0577e-47
CCDC184	42.662	5.53343	-2.9467	8.5935e-07	2.10633e-06
CCDC189	85.9996	32.5828	-1.40022	3.66426e-05	7.90246e-05
CCDC25	925.841	1508.12	0.703916	9.45317e-20	4.53548e-19
CCDC28B	337.798	766.485	1.1821	3.57008e-26	2.13837e-25
CCDC30	162.282	81.1163	-1.00044	0.000220453	0.000444672
CCDC39	374.896	218.406	-0.779476	1.74676e-07	4.48344e-07
CCDC50	1561.02	918.368	-0.765341	4.83419e-23	2.61666e-22
CCDC51	151.292	41.606	-1.86247	6.81193e-08	1.79726e-07
CCDC57	373.397	230.904	-0.693416	0.00396796	0.00700627
CCDC58	596.44	1662.39	1.47881	1.77926e-73	2.91429e-72
CCDC59	233.572	452.144	0.952916	6.31659e-12	2.11364e-11
CCDC6	3953.18	2007.07	-0.97792	8.22241e-71	1.29892e-69
CCDC62	248.95	130.222	-0.934883	5.5255e-07	1.37347e-06
CCDC63	4.45459	28.7511	2.69025	8.3234e-05	0.000174019
CCDC71	248.445	16.2277	-3.93639	8.214e-46	8.24016e-45
CCDC71L	231.672	27.306	-3.08479	7.35923e-33	5.40082e-32
CCDC77	212.514	354.984	0.7402	1.02403e-06	2.49375e-06
CCDC8	133.264	39.3749	-1.75893	8.13109e-10	2.40748e-09
CCDC81	82.5024	23.7167	-1.79853	1.78974e-05	3.96385e-05
CCDC85B	235.721	686.037	1.54121	4.9427e-36	3.95154e-35
CCDC87	35.2869	10.7423	-1.71583	0.00225334	0.00409841
CCDC88B	183.752	276.514	0.589592	0.000441137	0.000862534
CCDC88C	516.18	311.758	-0.72745	1.15922e-08	3.20679e-08
CCDC89	54.294	0.801578	-6.08181	4.99534e-15	1.94839e-14
CCDC9	1405.61	2186.12	0.63718	1.64136e-12	5.67307e-12
CCDC91	415.337	167.941	-1.30633	2.11396e-17	9.16252e-17
CCDC92	287.38	51.5502	-2.47891	7.26047e-26	4.31801e-25
CCDC93	825.593	383.284	-1.10702	1.01765e-24	5.80123e-24
CCDC96	53.9662	22.2111	-1.28077	0.00252398	0.0045632
CCER2	33.2155	11.3791	-1.54548	0.00687283	0.0117286
CCL1	4.67749	63.6934	3.76734	2.68095e-13	9.64096e-13
CCL20	2791.8	25077.5	3.16712	5.54046e-275	5.58405e-273
CCL22	13.5028	229.3	4.08591	3.0365e-43	2.91281e-42
CCL24	0	21.086	Inf	4.81919e-08	1.28291e-07
CCL3L1	724.402	2652.88	1.8727	2.50871e-110	6.76056e-109
CCL4	868.827	2602.98	1.58302	6.45637e-119	1.90639e-117
CCL5	4727.15	9280.77	0.973273	2.33436e-119	6.93336e-118
CCNA2	776.263	1972.63	1.34551	1.84749e-38	1.57977e-37
CCNB1	1665.17	4838.75	1.53897	7.37106e-110	1.97231e-108
CCNB2	616.631	1476.91	1.26011	1.07743e-29	7.18825e-29
CCNB3	1780.11	5279.54	1.56845	3.20489e-197	1.9616e-195
CCND2	554.762	1119.26	1.0126	2.31181e-28	1.47842e-27
CCNDBP1	714.218	423.045	-0.755554	6.23685e-12	2.08788e-11
CCNE2	139.907	76.3788	-0.873225	0.00155833	0.00288747
CCNF	839.378	1763.31	1.07089	1.94489e-25	1.14053e-24
CCNG2	2093.87	6953.54	1.73158	4.7493e-79	8.55779e-78
CCNI	6756.1	11734.6	0.796503	9.28369e-36	7.3675e-35
CCNL1	10.8455	1.21413	-3.15911	0.0141666	0.0230489
CCNYL1	5840.89	2384.4	-1.29256	1.20485e-148	4.85731e-147
CCPG1	1282.46	575.455	-1.15614	1.12892e-38	9.72475e-38
CCR7	923.836	1610.38	0.801695	6.07466e-25	3.48924e-24
CCS	505.488	763.23	0.594441	8.04987e-09	2.24825e-08
CCT2	8126.29	13034.1	0.681625	3.82916e-72	6.15189e-71
CCT7	8110.82	15103.4	0.896951	2.02406e-127	6.56645e-126
CCT8	6239.86	10717.4	0.780363	3.36894e-51	3.78674e-50
CD207	259.939	107.727	-1.2708	3.44113e-11	1.11303e-10
CD22	6.6219	71.2345	3.42726	2.51083e-13	9.04642e-13
CD248	13.0532	1.96337	-2.733	0.013484	0.0220118
CD274	105.462	433.817	2.04036	6.51645e-24	3.62323e-23
CD2BP2	751.658	446.851	-0.750284	2.63303e-12	8.99168e-12
CD300A	323.439	210.306	-0.621002	0.000501171	0.00097437
CD300C	914.175	1703.37	0.897853	7.42962e-33	5.44719e-32
CD320	214.259	743.267	1.79453	6.50119e-49	7.00534e-48
CD38	20.9295	411.814	4.29838	9.36026e-89	1.91746e-87
CD3G	47.7162	14.2861	-1.73987	0.00226446	0.00411665
CD40	1256.66	3886	1.62869	1.69894e-146	6.67131e-145
CD44	14499.9	46663.4	1.68624	0	0
CD47	3359.96	8631.91	1.36124	4.69236e-209	3.09778e-207
CD5	75.2314	184.59	1.29492	8.27563e-09	2.30917e-08
CD55	5589.41	3403.51	-0.715673	3.94537e-51	4.41823e-50
CD58	525.481	977.349	0.895235	1.2968e-20	6.41524e-20
CD68	224.015	763.379	1.7688	8.00086e-30	5.35682e-29
CD7	1.11271	55.2765	5.63452	1.76498e-16	7.35068e-16
CD70	461.284	2163.48	2.22963	1.05613e-159	4.78042e-158
CD72	6.60415	65.757	3.3157	6.21837e-12	2.08262e-11
CD74	257.09	8310	5.0145	0	0
CD79A	23.5333	7.87447	-1.57945	0.0215779	0.0340944
CD80	8.01132	264.357	5.04431	2.91462e-63	4.10272e-62
CD81	3569.91	5886.93	0.721627	4.20052e-54	4.98848e-53
CD9	8917.65	16373.6	0.876633	7.69383e-126	2.45391e-124
CD96	11.3559	0.791974	-3.84184	0.00532131	0.00924365
CDA	7031.82	12830.9	0.867653	2.26035e-112	6.16823e-111
CDC14A	845.561	375.514	-1.17104	1.57483e-27	9.89538e-27
CDC14B	1411.27	665.896	-1.08363	8.62887e-38	7.23122e-37
CDC20	1575.59	4300.02	1.44845	2.31606e-134	7.9759e-133
CDC37L1	296.621	532.182	0.8433	2.75093e-11	8.95148e-11
CDC42BPA	3224.31	2011.72	-0.680558	1.25538e-32	9.13325e-32
CDC42EP2	772.718	496.836	-0.637172	8.65328e-10	2.55858e-09
CDC42EP3	594.047	251.607	-1.2394	4.46867e-22	2.33601e-21
CDC42EP4	1256.95	2038.34	0.697466	1.38119e-24	7.82052e-24
CDC42EP5	1924.78	2941.36	0.611789	9.41755e-26	5.57021e-25
CDC5L	3389.34	5813.08	0.778298	1.38102e-53	1.63112e-52
CDC6	388.647	632.651	0.702949	8.84099e-10	2.61255e-09
CDCA2	547.828	1172.08	1.09728	2.222e-20	1.0903e-19
CDCA3	247.958	529.513	1.09457	9.18233e-17	3.88956e-16
CDCA5	476.352	1069.24	1.16648	3.34233e-24	1.87284e-23
CDCA7L	2901.28	1862.03	-0.639811	3.02264e-27	1.87973e-26
CDCA8	476.536	758.844	0.671216	1.78539e-05	3.95537e-05
CDCP1	4097.09	8850.17	1.11111	6.32417e-148	2.51602e-146
CDH1	17264.7	28613.5	0.728871	4.09127e-105	1.03431e-103
CDH17	104.487	18.5225	-2.49597	3.13058e-12	1.06475e-11
CDH18	26.0983	6.29836	-2.05091	0.00308902	0.00553054
CDH4	365.228	171.439	-1.0911	5.70297e-12	1.91424e-11
CDH5	3643.87	1928.04	-0.918337	7.54928e-60	1.00114e-58
CDH7	11.1303	0.387265	-4.84503	0.00243054	0.00440375
CDH8	179.708	416.689	1.21331	5.44301e-16	2.21203e-15
CDHR2	1532.02	2698.12	0.816518	5.53849e-40	4.92825e-39
CDHR4	298.87	165.479	-0.852868	0.000211012	0.000426368
CDHR5	89.2429	141.724	0.667278	0.00451726	0.00792066
CDIPT	1404.22	2134.22	0.603941	7.57712e-20	3.64812e-19
CDK1	1508.44	3124.35	1.0505	1.78068e-44	1.74694e-43
CDK10	537.083	242.925	-1.14463	3.46116e-15	1.35735e-14
CDK13	1357.72	858.775	-0.660837	3.48129e-16	1.42861e-15
CDK14	1663.61	739.772	-1.16916	4.98435e-49	5.37854e-48
CDK18	3408.72	5295.65	0.635577	1.70609e-40	1.53711e-39
CDK19	355.075	176.958	-1.00471	2.76104e-10	8.4156e-10
CDK2	720.211	1286.18	0.8366	2.84349e-23	1.55528e-22
CDK2AP2	2232.34	4295.53	0.944279	1.24599e-62	1.73292e-61
CDK5R1	370.163	115.244	-1.68346	9.73221e-23	5.19532e-22
CDK5R2	66.9306	21.0033	-1.67205	3.09629e-05	6.72263e-05
CDKAL1	153.033	469.646	1.61773	1.57688e-27	9.90416e-27
CDKL2	374.05	227.715	-0.716001	0.000146463	0.000299786
CDKL5	82.3342	36.726	-1.16469	0.00114105	0.00214503
CDKN2AIP	358.532	162.389	-1.14265	2.34058e-10	7.15858e-10
CDKN2AIPNL	651.479	1444.99	1.14927	3.44724e-43	3.29844e-42
CDKN2B	6.38448	0	#NAME?	0.0163746	0.0264111
CDKN2D	540.705	1555.54	1.5245	6.07745e-73	9.89009e-72
CDKN3	428.46	1131.75	1.40133	1.83873e-48	1.96036e-47
CDO1	11.6202	1.93633	-2.58524	0.0264651	0.0412517
CDON	156.198	500.392	1.67968	1.40967e-18	6.41716e-18
CDPF1	110.653	263.813	1.25347	4.78498e-11	1.53522e-10
CDR2	684.13	275.69	-1.31123	3.94593e-07	9.90939e-07
CDR2L	1584.85	463.7	-1.77308	1.27005e-51	1.44475e-50
CDRT1	591.971	1302.33	1.1375	8.91333e-33	6.52235e-32
CDS1	599.329	184.153	-1.70244	7.77679e-36	6.18787e-35
CDYL	897.957	339.883	-1.40161	2.74917e-38	2.33757e-37
CDYL2	1835.06	941.222	-0.96322	1.38598e-38	1.19188e-37
CEACAM16	91.173	710.871	2.96291	4.13733e-96	9.28015e-95
CEACAM18	220.261	59.0174	-1.9	7.71085e-17	3.27727e-16
CEACAM19	116.355	1583.98	3.76694	5.56908e-272	5.4671e-270
CEBPA	19.7203	2.75887	-2.83753	0.00144343	0.00268542
CEBPB	4749.97	7765.36	0.709134	3.44672e-61	4.67332e-60
CEBPD	4366.71	1042.17	-2.06695	1.74599e-207	1.13287e-205
CEBPE	6.65687	0	#NAME?	0.013499	0.0220339
CELA2A	152.863	431.985	1.49874	9.90127e-23	5.28184e-22
CELF2	117.472	74.0048	-0.666626	0.0110849	0.0183671
CELF5	29.3945	64.3136	1.12958	0.00259044	0.00467666
CELSR2	1383.38	390.576	-1.82452	2.65928e-84	5.1808e-83
CELSR3	403.51	149.923	-1.42838	2.60859e-19	1.22779e-18
CEMIP	153.834	417.707	1.44112	8.37156e-21	4.17556e-20
CENPA	312.102	481.596	0.625807	8.64735e-06	1.96499e-05
CENPB	2929.78	1111.85	-1.39783	7.88242e-47	8.08456e-46
CENPBD1	176.081	42.562	-2.04861	1.176e-07	3.05057e-07
CENPE	953.46	1451.09	0.605891	5.98275e-15	2.32572e-14
CENPI	419.274	987.735	1.23623	4.33506e-35	3.37822e-34
CENPJ	790.554	436.833	-0.855781	7.89292e-16	3.19051e-15
CENPL	274.44	550.368	1.00391	3.79018e-15	1.48522e-14
CENPM	131.651	203.572	0.628815	0.00426272	0.00749695
CENPN	342.34	561.055	0.712712	4.18579e-09	1.18859e-08
CENPO	249.507	490.866	0.976248	3.18981e-13	1.14274e-12
CENPP	86.7919	205.751	1.24527	4.27482e-09	1.21274e-08
CENPQ	306.982	590.636	0.944113	1.1237e-14	4.32156e-14
CENPT	479.231	729.501	0.60619	1.08395e-08	3.00405e-08
CENPW	136.068	288.594	1.08471	7.51367e-10	2.22991e-09
CEP104	1389.89	562.4	-1.3053	1.99227e-50	2.20169e-49
CEP131	325.239	188.099	-0.790008	8.51636e-05	0.000177832
CEP164	1513.86	736.107	-1.04025	7.49865e-16	3.03357e-15
CEP170	1712.03	855.829	-1.00031	1.01421e-38	8.75162e-38
CEP19	200.009	62.9187	-1.6685	5.97765e-13	2.11145e-12
CEP295	1539.55	2372.78	0.624066	1.00285e-22	5.34785e-22
CEP295NL	31.2953	123.965	1.98591	3.36179e-11	1.0883e-10
CEP57L1	37.0861	168.566	2.18437	1.14569e-16	4.81527e-16
CEP76	309.775	133.588	-1.21343	1.40697e-09	4.11185e-09
CEP83	344.383	561.065	0.704157	1.60269e-08	4.39575e-08
CEP85	314.136	713.954	1.18444	8.68094e-25	4.95988e-24
CEP89	299.725	154.851	-0.95276	2.75343e-08	7.43459e-08
CEP95	969.038	1557.06	0.684198	2.39747e-19	1.13018e-18
CERK	1569.47	497.732	-1.65684	6.87284e-80	1.26097e-78
CERS5	868.959	1378.4	0.665632	7.55674e-17	3.21358e-16
CES1	8680.82	17657.8	1.0244	8.3112e-173	4.13318e-171
CFAP126	48.2153	98.9262	1.03686	0.000468489	0.000913061
CFAP45	811.863	1406.61	0.792912	7.8134e-23	4.18135e-22
CFAP61	165.609	405.636	1.2924	3.49225e-17	1.50201e-16
CFAP69	1448.62	3211.04	1.14836	1.36037e-81	2.55796e-80
CFAP73	53.7903	20.9221	-1.36231	0.00221858	0.00403762
CFAP74	487.548	266.065	-0.873765	7.42351e-11	2.35231e-10
CFB	254.64	1799.93	2.82141	4.68558e-132	1.58471e-130
CFI	131.815	872.422	2.72651	6.76444e-104	1.68476e-102
CFL1	16072.4	25286.6	0.653788	6.80329e-67	1.01332e-65
CFLAR	2166.15	4338.11	1.00194	3.12571e-59	4.07366e-58
CGN	4113.47	7861.23	0.934399	2.68729e-80	4.96655e-79
CGRRF1	302.567	164.818	-0.876379	0.000832598	0.00158609
CH25H	19.4131	0.387265	-5.64756	0.03176	0.04887
CHAC1	657.325	2644.77	2.00846	5.76696e-176	2.95542e-174
CHAF1A	741.301	468.637	-0.661589	1.17076e-06	2.84192e-06
CHAF1B	289.436	131.472	-1.13849	2.02623e-10	6.22487e-10
CHAT	13.8817	2.38729	-2.53974	0.0142166	0.0231253
CHCHD10	229.004	416.833	0.864094	1.52307e-09	4.44169e-09
CHCHD2	4229.22	7130.16	0.753543	1.79514e-41	1.65784e-40
CHCHD4	298.438	491.867	0.720837	2.54048e-08	6.87559e-08
CHCHD5	968.214	2114.76	1.1271	2.79338e-57	3.51627e-56
CHCHD6	374.422	790.113	1.07739	2.43601e-23	1.33627e-22
CHCHD7	842.709	1561.03	0.889389	4.20672e-20	2.04361e-19
CHD5	169.185	305.355	0.851881	2.65798e-07	6.7501e-07
CHD8	3973.24	2344.49	-0.761041	5.73712e-25	3.29786e-24
CHDH	400.392	180.597	-1.14864	6.81474e-14	2.52451e-13
CHEK1	316.831	536.69	0.760374	1.23844e-09	3.63266e-09
CHEK2	452.22	682.179	0.593126	5.746e-08	1.52293e-07
CHFR	1426.7	636.348	-1.16479	1.00111e-42	9.45332e-42
CHI3L1	1951.24	37393.6	4.26033	0	0
CHI3L2	2.46768	64.5238	4.70861	3.61955e-08	9.70392e-08
CHIC1	523.39	304.741	-0.780302	3.97356e-07	9.97712e-07
CHIC2	300.487	495.233	0.720803	1.09133e-05	2.46287e-05
CHKA	434.059	211.886	-1.0346	8.17078e-13	2.86736e-12
CHKB	451.485	230.739	-0.968417	6.12192e-12	2.05122e-11
CHMP1B	2522.32	1616.89	-0.641529	9.16259e-15	3.53367e-14
CHMP2B	1501.3	895.458	-0.745518	2.39365e-21	1.2172e-20
CHMP4C	531.443	299.685	-0.826465	8.92667e-11	2.81036e-10
CHMP5	1514.49	3211.26	1.08431	4.62185e-41	4.2296e-40
CHN2	1008.96	630.309	-0.678735	2.44061e-13	8.80599e-13
CHRAC1	996.06	2050.36	1.04157	4.78249e-49	5.16441e-48
CHRDL1	1359.41	3803.22	1.48424	5.60146e-143	2.12771e-141
CHRM2	800.812	335.507	-1.25512	3.20303e-29	2.10537e-28
CHRNA1	2.22219	16.4004	2.88368	0.0258333	0.0403209
CHRNA9	35.4119	3.56829	-3.31093	1.588e-06	3.81493e-06
CHST12	111.443	33.7821	-1.72198	3.39366e-08	9.10962e-08
CHST14	155.794	62.2579	-1.32331	2.47343e-06	5.86653e-06
CHST3	391.164	115.522	-1.75961	1.45502e-25	8.55913e-25
CHST9	214.877	122.941	-0.805548	4.40773e-05	9.44655e-05
CHUK	425.965	272.476	-0.644607	0.000647457	0.00124723
CHURC1	2469.28	4148.69	0.748567	2.25181e-46	2.28629e-45
CIB1	3623.1	8372.53	1.20844	3.3831e-162	1.56409e-160
CIDEA	352.946	1915.35	2.44009	4.43307e-180	2.37656e-178
CILP	6.39256	0	#NAME?	0.0236641	0.0372117
CIPC	830.969	2136.86	1.36263	2.5746e-79	4.65583e-78
CIR1	787.348	1259.52	0.677796	3.08394e-12	1.04912e-11
CISD3	630.701	1010.06	0.67941	1.55847e-13	5.67462e-13
CISH	88.8008	147.778	0.734782	0.00156319	0.00289612
CITED2	2376.06	584.445	-2.02343	9.17548e-157	4.03241e-155
CITED4	12.2403	73.5654	2.58739	1.6827e-05	3.73609e-05
CIZ1	1200.93	596.361	-1.0099	2.84989e-29	1.87569e-28
CKAP2	1195.43	2101.29	0.813743	3.98039e-27	2.45815e-26
CKAP2L	281.926	1334.49	2.2429	1.15519e-115	3.26433e-114
CKAP5	3132.03	6207.99	0.987027	5.07976e-98	1.16534e-96
CKM	2423.98	5.51422	-8.78001	0.00293131	0.00526623
CKMT1A	298.771	642.64	1.10497	3.23169e-20	1.57755e-19
CKS1B	1291.69	2878.13	1.15587	1.20019e-63	1.70371e-62
CKS2	1903	4798.96	1.33445	1.00818e-140	3.74489e-139
CLCF1	255.551	160.048	-0.675107	0.000151614	0.000309954
CLCN3	2884.54	1829.91	-0.65657	8.55883e-12	2.84692e-11
CLCN5	1232.57	679.325	-0.8595	3.7622e-23	2.04888e-22
CLCN6	894.956	441.968	-1.01787	3.36131e-23	1.83122e-22
CLCN7	886.448	472.967	-0.906296	4.64505e-19	2.16074e-18
CLDN1	2299.32	4022.93	0.807041	4.57461e-52	5.25125e-51
CLDN12	1092.98	1644.59	0.589461	9.50036e-16	3.8229e-15
CLDN18	532.536	249.222	-1.09545	1.61934e-16	6.75903e-16
CLDN2	22.3872	4.01396	-2.47958	0.00302234	0.00542014
CLDN4	10331.8	35512.3	1.78123	0	0
CLDN6	111.795	40.3544	-1.47005	0.00276972	0.0049883
CLDN9	342.416	633.552	0.887714	7.88215e-14	2.91422e-13
CLEC16A	540.04	287.249	-0.910764	1.16764e-12	4.06548e-12
CLEC2D	26.873	65.4555	1.28436	0.025659	0.0400612
CLEC4F	162.7	53.1857	-1.6131	2.21512e-10	6.78723e-10
CLGN	3567.59	6110.24	0.776279	3.39168e-63	4.76537e-62
CLHC1	114.739	213.535	0.896114	6.25946e-06	1.4375e-05
CLIC1	6440.53	10061.9	0.643653	4.40708e-58	5.62247e-57
CLIC6	1.12186	16.4954	3.87811	0.0179205	0.0287237
CLIP2	5003.92	3265.97	-0.615545	1.66427e-36	1.34764e-35
CLK1	1296.21	2659.11	1.03664	1.34687e-59	1.77215e-58
CLK3	2219.35	5503.48	1.31021	1.5479e-149	6.29063e-148
CLK4	1026.97	1793.65	0.804498	7.44613e-18	3.28769e-17
CLMP	24.6287	2.38729	-3.3669	6.28531e-05	0.000132841
CLNS1A	1569.04	2382.24	0.602442	1.56196e-21	8.01006e-21
CLOCK	1321.2	856.578	-0.625195	4.18214e-05	8.97963e-05
CLPP	438.189	675.271	0.623916	1.89413e-05	4.18279e-05
CLPSL2	7.50363	56.9161	2.92318	3.33341e-09	9.52277e-09
CLSTN2	104.875	22.2644	-2.23586	8.24154e-11	2.60279e-10
CLSTN3	958.755	1560.24	0.702536	9.97133e-16	4.00922e-15
CLTA	3309.17	5181.9	0.647012	4.47988e-23	2.42749e-22
CLVS1	15.1027	0	#NAME?	0.000639484	0.00123234
CLYBL	103.126	191.757	0.894875	1.87256e-05	4.13819e-05
CMAH	4.44438	36.7608	3.04812	1.21701e-06	2.94947e-06
CMBL	1457.18	2230.74	0.614342	1.5512e-20	7.65872e-20
CMC1	305.193	638.804	1.06565	1.98379e-09	5.73988e-09
CMPK1	3414.93	5172.34	0.59896	7.60854e-36	6.06038e-35
CMPK2	8.87207	78.0268	3.13663	3.98139e-13	1.41992e-12
CMSS1	431.109	1113.81	1.36937	4.22356e-46	4.26247e-45
CMTM4	848.619	1580.2	0.896921	6.7988e-31	4.69979e-30
CMTM7	197.136	504.524	1.35573	1.88267e-22	9.95881e-22
CMTM8	406.237	963.406	1.24582	9.65165e-35	7.46743e-34
CMTR2	326.284	176.298	-0.888115	4.75992e-08	1.26758e-07
CMYA5	100.805	0.404709	-7.96046	0.0176349	0.028323
CNBP	4989.26	10899.9	1.12741	6.62488e-145	2.56808e-143
CNFN	0.271317	7.87447	4.85913	0.00784428	0.0132814
CNIH4	395.226	643.215	0.702622	6.20847e-10	1.8542e-09
CNKSR2	764.946	339.707	-1.17107	3.07535e-25	1.78888e-24
CNKSR3	228.857	151.689	-0.593335	0.00137226	0.00255806
CNN2	4659.44	7352.07	0.657994	6.53481e-52	7.46736e-51
CNNM2	84.5924	174.409	1.04387	6.47091e-05	0.000136554
CNNM3	866.921	393.03	-1.14126	4.86521e-27	2.99358e-26
CNNM4	1245.98	2088.22	0.744993	1.43551e-20	7.09451e-20
CNOT1	7582.25	12248.6	0.691918	1.81395e-72	2.93298e-71
CNOT2	1477.94	2543.44	0.783187	1.84942e-30	1.26342e-29
CNOT4	846.455	1341.26	0.664086	2.49303e-16	1.03033e-15
CNOT9	748.971	1127.02	0.589532	1.11138e-11	3.67815e-11
CNPPD1	651.627	410.715	-0.66591	3.88669e-09	1.10595e-08
CNPY4	117.399	51.5467	-1.18746	5.51073e-05	0.000117021
CNST	374.705	141.629	-1.40364	3.17547e-17	1.36694e-16
CNTF	35.3645	13.7977	-1.35787	0.0113522	0.018771
CNTN2	5.84508	36.7207	2.6513	9.64263e-06	2.18458e-05
CNTN3	262.745	424.186	0.691033	5.97995e-07	1.48399e-06
CNTN4	5.51297	0	#NAME?	0.0299275	0.0462338
CNTNAP1	26.6431	8.84695	-1.59051	0.0184521	0.0295288
CNTNAP2	360.254	212.808	-0.759461	5.55272e-07	1.38001e-06
COASY	745.567	438.509	-0.765731	1.28073e-12	4.45206e-12
COBL	739.224	431.649	-0.776153	8.47411e-13	2.97196e-12
COBLL1	273.297	118.297	-1.20806	8.93262e-11	2.81164e-10
COG2	663.735	417.689	-0.668179	2.5442e-09	7.31656e-09
COG8	542.14	283.073	-0.937493	1.57535e-09	4.58709e-09
COL11A1	576.488	377.027	-0.612622	2.97054e-07	7.51735e-07
COL15A1	188.742	45.1707	-2.06296	2.30579e-16	9.553e-16
COL16A1	60.8971	178.207	1.54911	6.13579e-11	1.95615e-10
COL17A1	10608.6	6623.71	-0.679518	1.08476e-38	9.34974e-38
COL1A1	1431.35	2675.07	0.902196	8.97077e-29	5.81312e-28
COL1A2	8283.55	3380.49	-1.29302	1.37861e-107	3.60586e-106
COL20A1	2.51287	30.3972	3.59653	0.00200912	0.00367634
COL28A1	28.0553	94.8562	1.75747	1.61297e-07	4.15131e-07
COL4A1	9268.23	17746.2	0.937145	1.14489e-146	4.50739e-145
COL4A3	397.543	260.101	-0.612038	0.000221161	0.00044592
COL4A3BP	1956.14	911.624	-1.10149	3.76086e-40	3.3643e-39
COL4A4	2549.65	1104.07	-1.20747	5.37772e-73	8.76082e-72
COL5A2	125.635	82.4821	-0.607085	0.0214441	0.0339112
COL6A3	95.764	45.5921	-1.0707	0.000684591	0.00131574
COL8A2	33.0255	8.59314	-1.94232	0.0191302	0.0305429
COL9A3	143.913	54.0867	-1.41186	3.47935e-05	7.51763e-05
COLEC10	12.7415	41.6583	1.70907	0.000703258	0.00134991
COLGALT1	4461.58	7065.11	0.663156	1.53007e-51	1.73271e-50
COMMD10	849.391	1462.22	0.783656	5.42006e-23	2.9254e-22
COMMD5	45.5851	20.1772	-1.17584	0.00997351	0.016635
COMMD8	289.341	436.202	0.592225	0.0119857	0.0197343
COMMD9	485.79	952.128	0.970824	6.33549e-23	3.40975e-22
COPE	1628.26	2736.13	0.7488	9.56383e-35	7.40328e-34
COPG2	1761.29	3696.77	1.06963	9.46706e-36	7.50908e-35
COPS2	2498.41	5267.09	1.07599	5.07486e-103	1.24145e-101
COPS5	1372.38	2269.07	0.72542	1.52279e-28	9.80058e-28
COPZ1	3485.27	7118.99	1.0304	3.8704e-109	1.02834e-107
COQ10A	130.779	60.8675	-1.10339	3.20868e-05	6.95169e-05
COQ7	257.627	388.917	0.594177	0.000424522	0.000831337
COQ8A	119.848	184.38	0.621477	0.0267297	0.0416469
CORIN	245.244	147.285	-0.735604	6.18812e-05	0.000130905
CORO1C	2712.15	4462.82	0.718517	2.82109e-45	2.80402e-44
CORO2B	7.19252	0.404709	-4.15154	0.0278824	0.0432689
CORO6	821.899	472.423	-0.798883	1.19567e-14	4.59136e-14
COTL1	4760.91	8227.46	0.789211	1.63136e-76	2.80898e-75
COX5B	3289.91	5914.07	0.846105	3.27774e-72	5.27159e-71
COX6A1	3644.12	5746.45	0.657099	4.49767e-45	4.44999e-44
COX6B	3445.54	5672.89	0.719354	1.68045e-52	1.93931e-51
COX6C	3578.63	5829.62	0.703996	1.89557e-51	2.1418e-50
COX7A1	5.86338	0	#NAME?	0.0302432	0.0466786
COX7A2	2116.02	3514.53	0.731982	5.63578e-31	3.90475e-30
COX7C	4073.61	6498.59	0.673819	2.79677e-26	1.68452e-25
COX8H	16.1792	0	#NAME?	0.0123667	0.0203129
CP	2336.96	4135.98	0.823594	4.96609e-46	5.00516e-45
CPA1	109.387	225.703	1.04499	4.46029e-06	1.0366e-05
CPA4	216.404	775.052	1.84057	6.00315e-53	6.98658e-52
CPA5	132.964	380.291	1.51607	1.38258e-10	4.29725e-10
CPAMD8	3.62988	26.0857	2.84527	0.000770279	0.00147313
CPB2	39.2588	76.767	0.967472	0.00384704	0.00680548
CPEB3	71.3527	24.9316	-1.51699	0.0116224	0.0191821
CPEB4	2566.22	1507.3	-0.767682	4.9621e-34	3.7697e-33
CPNE6	689.614	1719.37	1.31802	1.65944e-40	1.49597e-39
CPNE9	229.512	55.1762	-2.05645	1.63181e-19	7.7456e-19
CPPED1	78.2639	32.1589	-1.28313	0.000248163	0.000498172
CPQ	1288.84	2185.39	0.76182	4.46877e-30	3.01737e-29
CPSF4L	13.0118	0.809418	-4.00679	0.00323715	0.00578205
CPSF7	1655.74	865.099	-0.936536	7.76013e-34	5.87175e-33
CPT1A	2964.04	1005.78	-1.55925	1.02792e-124	3.24426e-123
CPT1B	334.026	72.967	-2.19464	7.1303e-30	4.7803e-29
CPTP	233.217	77.4257	-1.59079	5.99006e-14	2.22501e-13
CRABP2	911.258	2057.25	1.17479	4.27204e-60	5.6953e-59
CRACR2B	108.259	63.0863	-0.77909	0.00480031	0.0083781
CRCP	866.165	551.831	-0.650415	5.78727e-11	1.84738e-10
CREB3L1	1467.29	846.241	-0.794016	3.03604e-23	1.6594e-22
CREB3L3	37.4644	115.47	1.62392	0.000600384	0.00115951
CREBBP	2003.33	916.902	-1.12756	1.33653e-33	1.00376e-32
CRELD1	1141.25	1733.8	0.603324	6.04051e-17	2.57967e-16
CREM	420.377	200.904	-1.06518	5.46361e-13	1.93485e-12
CRKL	2659.64	1413.67	-0.911784	2.73734e-25	1.59719e-24
CRLF1	375.124	176.64	-1.08656	5.10792e-12	1.71871e-11
CROT	2719.62	1625.88	-0.742186	1.12805e-33	8.48875e-33
CRSP-2	79.8838	34.9423	-1.19293	0.000482758	0.000939902
CRTAP	2500.96	4435.97	0.826767	6.50837e-58	8.26836e-57
CRTC1	386.66	188.425	-1.03708	2.86152e-10	8.72011e-10
CRTC3	1121.87	651.803	-0.7834	2.15461e-18	9.74959e-18
CRY2	529.055	2911.51	2.46028	1.9938e-216	1.41513e-214
CRYBG1	3973.49	2347.03	-0.759568	2.04042e-39	1.78824e-38
CRYBG2	327.096	609.486	0.897877	1.19746e-13	4.39185e-13
CRYBG3	1852.06	1060.36	-0.804583	1.41869e-28	9.13838e-28
CRYM	287.73	703.815	1.29048	7.25133e-28	4.59068e-27
CRYZ	373.436	1029.88	1.46355	8.98281e-48	9.39157e-47
CSDE1	14793.2	24371	0.720233	3.20882e-92	6.81333e-91
CSF2	300.405	1683.1	2.48614	2.66618e-80	4.93357e-79
CSF3	18.4349	297.738	4.01353	1.45265e-37	1.206e-36
CSK	947.926	412.918	-1.19892	1.73929e-31	1.223e-30
CSMD2	20.797	51.26	1.30146	0.0253804	0.0396672
CSNK1G1	1143.16	541.935	-1.07683	3.54455e-31	2.4717e-30
CSPG4	15.2001	3.10773	-2.29015	0.0173799	0.0279282
CSPG5	79.4864	32.4119	-1.29418	0.000219298	0.00044246
CSPP1	1773.62	1023.18	-0.793638	1.70076e-26	1.02972e-25
CSRNP1	1711.71	4902.63	1.51812	5.32681e-178	2.77692e-176
CSTB	1600.09	2716.49	0.763592	9.13304e-36	7.25175e-35
CSTF1	849.837	564.189	-0.591008	2.48317e-09	7.1465e-09
CTBP1	1932.87	1211.86	-0.673521	4.04126e-20	1.96639e-19
CTBP2	3097.07	1635.86	-0.920857	1.87208e-53	2.20593e-52
CTDSP1	1205.84	594.727	-1.01974	5.81561e-30	3.90931e-29
CTDSPL	1514.01	771.42	-0.972786	1.70433e-33	1.27681e-32
CTNNBIP1	238.849	542.151	1.1826	1.7885e-19	8.47073e-19
CTNS	959.444	639.449	-0.585369	3.8131e-10	1.15362e-09
CTR9	939.972	426.379	-1.14048	7.18786e-29	4.67783e-28
CTRB2	1.92666	26.486	3.78105	3.33707e-06	7.83001e-06
CTRL	42.3445	5.18889	-3.02868	0.00467892	0.00817661
CTSF	2094.18	4059.76	0.955011	3.51422e-70	5.48843e-69
CTSH	4585.86	8793.78	0.939292	6.7092e-109	1.77635e-107
CTSL	29.6034	75.5923	1.35248	0.000138259	0.000283533
CTSO	229.322	1073.04	2.22625	4.53989e-93	9.77694e-92
CTSS	50.0203	210.016	2.06991	1.61539e-17	7.01567e-17
CTSV	6983.79	20114.5	1.52615	5.69293e-183	3.14109e-181
CTSZ	3164.88	7026.54	1.15067	1.30269e-138	4.73416e-137
CTTN	8770.47	5332.98	-0.717714	4.43767e-66	6.5198e-65
CTTNBP2	1840.77	1030.44	-0.837048	1.7197e-10	5.30797e-10
CTXN1	240.084	138.467	-0.793996	0.0223586	0.0352541
CUBN	2525.32	708.906	-1.8328	1.41212e-141	5.29737e-140
CUEDC1	3500.57	1527.48	-1.19643	1.42936e-91	3.00544e-90
CUL1	4052.8	1789.89	-1.17905	2.60727e-99	6.13013e-98
CUL4A	1390.48	541.305	-1.36107	1.29719e-52	1.4993e-51
CUL7	440.125	257.253	-0.774724	2.3353e-08	6.33617e-08
CUTA	602.717	943.522	0.646576	7.84547e-12	2.61423e-11
CUTC	331.079	173.101	-0.935563	1.21019e-06	2.93435e-06
CWC15	1235.54	1980.52	0.680744	4.47118e-23	2.42451e-22
CWC22	742.086	1685.45	1.18348	1.17285e-31	8.30889e-31
CWC25	626.021	345.446	-0.857751	4.77085e-13	1.69309e-12
CWF19L2	709.301	2287.08	1.68904	7.64641e-119	2.25338e-117
CX3CL1	143.993	242.255	0.750528	0.000450544	0.000880131
CXCL10	1809.64	7158.87	1.98403	2.12443e-35	1.67189e-34
CXCL11	254.051	6925.06	4.76864	2.13975e-217	1.55523e-215
CXCL12	6.42699	0	#NAME?	0.0160702	0.0259505
CXCL16	1425.54	6275.49	2.13822	0	0
CXCL2	1295.54	13564	3.38816	0	0
CXCL8	12742	230062	4.17436	0	0
CXCL9	11.14	487.645	5.45201	3.68763e-42	3.45412e-41
CXH4orf3	687.341	1526.25	1.15089	2.22512e-45	2.22042e-44
CXXC1	795.197	428.905	-0.890652	1.77385e-09	5.14822e-09
CXXC5	714.41	303.418	-1.23545	2.53323e-08	6.85725e-08
CYB5A	1604.72	2461.21	0.617046	5.48484e-23	2.95931e-22
CYB5R1	1143.67	720.199	-0.667198	2.53495e-14	9.59525e-14
CYBA	853.405	2446.75	1.51956	1.33836e-105	3.41203e-104
CYBRD1	9.44377	0.387265	-4.60797	0.00701737	0.0119644
CYCS	3316.7	6508.78	0.972638	3.4798e-98	7.99508e-97
CYGB	7.19682	32.9474	2.19473	0.000283008	0.000564225
CYP11A1	27.2498	3.59965	-2.92031	0.00014514	0.000297321
CYP1A1	75.8613	1.18884	-5.99573	1.94711e-20	9.58218e-20
CYP24A1	39.2738	0.396869	-6.62876	1.64849e-11	5.41898e-11
CYP2C33	20.7109	6.70738	-1.62657	0.0275468	0.0428053
CYP3A22	347.954	2001.95	2.52443	1.8027e-196	1.09892e-194
CYP3A29	137.794	284.7	1.04693	3.64176e-05	7.85505e-05
CYP3A46	6074.65	14161.9	1.22114	4.21316e-200	2.59978e-198
CYP4F55	414.384	729.394	0.815731	5.90531e-14	2.19406e-13
CYP7A1	121.785	6.73443	-4.17664	1.23723e-24	7.01855e-24
CYR61	18388.6	39546.1	1.10472	5.09968e-86	1.01845e-84
CYS1	686.621	173.719	-1.98276	9.56258e-51	1.06221e-49
CYSTM1	3324.2	5877.66	0.822236	1.5827e-68	2.40718e-67
CYTH3	770.294	260.665	-1.56321	1.32476e-39	1.1678e-38
CYTL1	19.1621	1.61884	-3.56522	0.000297666	0.000591731
DAAM2	327.585	29.7115	-3.46278	5.03604e-52	5.76779e-51
DAB2	1311.59	872.215	-0.588556	4.53331e-13	1.61068e-12
DAB2IP	3329.27	2000.43	-0.734901	3.68461e-38	3.12067e-37
DACH1	567.543	145.721	-1.96152	5.43363e-42	5.08013e-41
DACT2	411.103	808.708	0.976121	4.13161e-18	1.84689e-17
DACT3	54.8932	229.982	2.06682	1.57423e-20	7.76991e-20
DAG1	32251.8	5913.66	-2.44726	0	0
DAGLA	356.314	199.061	-0.839939	5.69486e-08	1.50991e-07
DAO	108.469	23.065	-2.23351	1.5877e-10	4.91458e-10
DAP3	1718.36	3604.98	1.06896	7.74286e-46	7.77785e-45
DAPK1	208.203	46.3178	-2.16835	4.19885e-19	1.95498e-18
DAPK2	73.1419	287.175	1.97316	4.42612e-14	1.6567e-13
DAPK3	2781.88	5755.03	1.04876	2.82245e-94	6.18403e-93
DARS	4898.67	9578.59	0.967425	5.94479e-120	1.78674e-118
DAW1	443.763	1690.06	1.92921	2.69749e-113	7.40119e-112
DBF4B	144.263	89.3126	-0.691764	0.00355232	0.00631366
DBN1	2876.79	1232.85	-1.22246	6.44947e-82	1.22338e-80
DBNDD1	242.497	157.965	-0.618365	0.021374	0.0338111
DBNDD2	1004.23	1659.29	0.724477	8.41295e-15	3.2512e-14
DBR1	161.735	103.561	-0.643151	0.00353978	0.00629433
DCAF10	1427.18	831.484	-0.779406	3.82966e-22	2.00891e-21
DCAF16	62.0453	22.7276	-1.44888	0.000318948	0.000632623
DCAF4	115.455	210.589	0.867096	1.30791e-05	2.93455e-05
DCAKD	791.514	484.424	-0.708345	9.82883e-12	3.26003e-11
DCBLD1	622.842	117.08	-2.41137	5.8548e-61	7.90293e-60
DCBLD2	10922.9	5796.8	-0.914025	3.02584e-59	3.94691e-58
DCK	1077.88	1764.01	0.710662	1.23963e-22	6.58956e-22
DCLK2	115.395	309.741	1.42449	4.64666e-09	1.31699e-08
DCLRE1B	414.953	121.626	-1.7705	3.04066e-23	1.66132e-22
DCLRE1C	77.5862	41.1446	-0.915097	0.00617935	0.0106316
DCN	31.7517	0	#NAME?	0.00135653	0.00253061
DCP1B	70.077	151.254	1.10996	5.11195e-06	1.18223e-05
DCST1	28.5805	10.7562	-1.40986	0.0188111	0.0300811
DCTN1	5477.34	1963.85	-1.47979	3.49194e-179	1.84584e-177
DCTN6	501.103	1027.44	1.03587	3.08266e-27	1.91391e-26
DCTPP1	159.254	278.489	0.806289	3.19823e-06	7.51607e-06
DCX	219.488	144.637	-0.601709	0.00456838	0.0080038
DDAH1	7338.51	1536.24	-2.25608	3.30582e-174	1.66038e-172
DDC	15.1984	33.5894	1.14408	0.028823	0.0446599
DDIAS	236.274	153.783	-0.619565	0.000701111	0.00134595
DDIT4	22245.1	41292.5	0.892395	3.89157e-141	1.44908e-139
DDOST	5890.17	12650.7	1.10284	3.52083e-173	1.7567e-171
DDR1	7823.82	13668.8	0.804937	2.58744e-100	6.16987e-99
DDRGK1	2084.85	3132.55	0.587393	4.60094e-25	2.65789e-24
DDT	1676.49	2651.29	0.66125	2.62584e-27	1.63836e-26
DDX10	1288.96	2115.35	0.714688	2.84007e-26	1.70924e-25
DDX20	896.847	528.139	-0.763946	1.19121e-14	4.5754e-14
DDX21	7624.18	12008.3	0.655376	2.48454e-44	2.42958e-43
DDX42	2354	1565.02	-0.588938	2.4795e-20	1.21468e-19
DDX50	1006.86	1662.32	0.723341	2.39349e-22	1.26388e-21
DDX51	562.925	346.154	-0.701529	8.00811e-09	2.237e-08
DDX52	554.18	323.917	-0.77473	3.85901e-10	1.16728e-09
DDX58	9483.31	5112.56	-0.891345	6.21127e-07	1.53887e-06
DDX59	664.211	395.807	-0.746845	4.62033e-11	1.48428e-10
DDX60	2268.09	9861.88	2.12038	0	0
DECR2	1014.65	1583.27	0.641922	1.20497e-17	5.27409e-17
DEDD2	467.316	1226.6	1.3922	2.00674e-51	2.26402e-50
DEF8	2922.44	1100.78	-1.40865	1.5076e-104	3.77348e-103
DEFB1	23.9758	3.49499	-2.77822	0.00049568	0.000964191
DEFB124	5.02198	22.268	2.14864	0.00354212	0.00629775
DEGS1	1521.5	942.522	-0.690893	5.10759e-19	2.36788e-18
DEGS2	1541.09	4703.16	1.60968	3.46977e-130	1.15797e-128
DENND1B	843.383	379.038	-1.15384	1.12319e-26	6.84418e-26
DENND2A	483.668	256.928	-0.912654	8.64751e-08	2.2626e-07
DEPDC1	634.31	978.894	0.625965	5.20933e-05	0.000110813
DEPDC1B	384.522	631.277	0.715207	5.03015e-10	1.51034e-09
DEPDC5	378.226	232.25	-0.70357	1.7172e-06	4.11617e-06
DEPDC7	159.303	257.305	0.691701	8.62636e-05	0.000180029
DEPTOR	112.713	209.158	0.891933	5.41832e-05	0.000115113
DERL2	918.977	560.818	-0.712497	2.48945e-13	8.97578e-13
DESI1	978.982	647.33	-0.596781	1.13009e-10	3.53573e-10
DESI2	2124.58	770.784	-1.46278	1.67176e-60	2.24655e-59
DET1	235.593	372.672	0.661611	6.48965e-06	1.48855e-05
DEXI	142.379	63.6925	-1.16054	5.56129e-06	1.28281e-05
DFNA5	177.895	40.3946	-2.13879	2.91701e-16	1.20359e-15
DGAT2	33.4298	93.6681	1.48642	4.42856e-06	1.03002e-05
DGCR14	494.937	296.177	-0.740785	1.2492e-08	3.44625e-08
DGCR6L	1021.42	1648.74	0.690794	1.93109e-20	9.5064e-20
DGCR8	1095.36	355.36	-1.62406	2.82133e-49	3.05755e-48
DGKG	47.6258	18.8784	-1.33501	0.0137754	0.022456
DGKH	1544.69	941.159	-0.714806	2.17364e-20	1.06726e-19
DGKQ	822.502	446.813	-0.880348	5.05287e-17	2.16339e-16
DHCR24	4121.71	2417.77	-0.769566	1.35539e-23	7.49755e-23
DHCR7	1893.43	784.455	-1.27124	1.91681e-62	2.66101e-61
DHDH	8.05166	0.387265	-4.37789	0.0166714	0.0268669
DHFR	705.546	1803.77	1.3542	6.01018e-57	7.52168e-56
DHODH	218.974	398.744	0.864699	2.58375e-09	7.42747e-09
DHRS1	2025.48	3604.79	0.831654	4.27326e-23	2.32135e-22
DHRS3	50.4613	439.842	3.12374	2.12148e-65	3.07797e-64
DHRS4	51.1291	89.8741	0.81376	0.0067906	0.0115961
DHRS7	742.869	1790.28	1.269	3.40384e-39	2.96254e-38
DHRS7C	17.8738	0	#NAME?	0.0109594	0.0181751
DHRS9	29.5916	60.7792	1.03839	0.0183423	0.0293749
DHRSX	265.678	463.388	0.802541	2.29025e-09	6.60762e-09
DHX16	305.253	173.001	-0.819222	8.93545e-07	2.18692e-06
DHX32	760.498	265.609	-1.51764	2.26322e-37	1.86867e-36
DHX33	725.701	262.851	-1.46513	5.29917e-34	4.02375e-33
DHX34	603.279	368.612	-0.710723	1.73556e-09	5.03999e-09
DHX35	215.425	124.149	-0.795116	0.00195399	0.00358153
DHX37	768.074	390.913	-0.974399	6.59672e-19	3.04889e-18
DHX57	1468.13	721.055	-1.0258	1.19573e-35	9.4496e-35
DHX8	1267.53	676.838	-0.905136	1.30279e-25	7.68458e-25
DIAPH2	1356.88	2045.16	0.591918	1.11441e-16	4.68901e-16
DIAPH3	382.223	640.496	0.744777	4.3968e-10	1.32385e-09
DICER1	2773.6	1303.88	-1.08894	1.24864e-23	6.91463e-23
DIDO1	1376.04	813.86	-0.757668	3.27686e-12	1.11325e-11
DIP2C	1307.6	602.132	-1.11877	3.61278e-37	2.96998e-36
DIRAS3	388.569	100.655	-1.94875	5.34946e-27	3.28619e-26
DIRC2	1029.18	467.523	-1.13839	3.33016e-31	2.32328e-30
DIS3L	38.7737	11.8561	-1.70945	0.00142446	0.00265241
DISP1	298.198	53.846	-2.46936	1.03077e-09	3.03528e-09
DKK3	625.039	338.374	-0.885328	1.05944e-13	3.8951e-13
DKKL1	594.013	904.486	0.606604	2.4189e-10	7.39512e-10
DLC1	2187.4	5469.58	1.32221	2.03158e-151	8.46101e-150
DLEC1	101.677	64.0292	-0.667187	0.0178763	0.0286621
DLG5	1479.66	862.315	-0.778977	5.06954e-11	1.62204e-10
DLGAP5	1078.38	3248.63	1.59097	3.48154e-142	1.31257e-140
DLL4	496.528	2954.09	2.57277	8.475e-210	5.64427e-208
DLST	4751.36	2545.16	-0.900587	1.29126e-63	1.83126e-62
DLX3	13.5711	1.18884	-3.51291	0.00320042	0.0057205
DLX4	45.8681	18.2199	-1.33198	0.00434841	0.00764197
DMD	790.371	1254.55	0.666567	1.13933e-15	4.57364e-15
DMRT1	3.91574	15.0371	1.94117	0.0278368	0.0432026
DMRTA1	239.638	58.1469	-2.04308	4.50824e-20	2.18728e-19
DMRTB1	17.4642	1.18884	-3.87677	0.000351167	0.000694161
DMTF1	1651.37	2929.25	0.826865	2.62799e-43	2.52414e-42
DMTN	328.353	122.22	-1.42577	4.03642e-16	1.64926e-15
DMWD	396.778	171.435	-1.21067	1.1591e-08	3.20679e-08
DMXL2	1242.26	651.702	-0.930689	4.32003e-22	2.26065e-21
DNA2	201.513	306.619	0.605573	0.00914497	0.0153411
DNAAF2	138.71	90.3162	-0.619015	0.00927595	0.0155453
DNAH1	35.4538	9.11485	-1.95965	0.000870845	0.00165491
DNAH10	379.129	569.912	0.588051	1.06684e-05	2.40904e-05
DNAH11	239.572	408.913	0.771338	6.98304e-08	1.84047e-07
DNAH3	27.6057	59.5015	1.10796	0.00455056	0.00797443
DNAJB1	2726.44	5450.25	0.999304	2.43598e-92	5.19423e-91
DNAJB13	108.185	198.251	0.873824	4.37097e-05	9.37044e-05
DNAJB5	158.952	347.248	1.12738	2.86406e-12	9.76961e-12
DNAJB9	1164.13	439.941	-1.40388	3.75301e-48	3.97604e-47
DNAJC11	1014.62	1574.68	0.634121	4.09368e-17	1.75769e-16
DNAJC15	656.689	1006.2	0.615634	1.66706e-11	5.47765e-11
DNAJC16	790.556	245.421	-1.68761	1.51664e-45	1.51544e-44
DNAJC17	181.601	587.048	1.69271	2.45766e-14	9.30968e-14
DNAJC2	1530.32	2332.55	0.608073	2.31949e-10	7.09695e-10
DNAJC4	406.329	872.999	1.10333	2.60027e-26	1.56742e-25
DNASE1	354.574	231.756	-0.613477	4.24156e-05	9.10462e-05
DNASE2	188.312	478.233	1.34459	3.35352e-21	1.69901e-20
DND1	35.126	5.9207	-2.5687	4.73879e-05	0.000101317
DNM1	75.1287	219.458	1.54651	4.26542e-13	1.51907e-12
DNM1L	1973.77	2981.61	0.595139	8.85328e-25	5.05262e-24
DNMT1	2371.98	3584.28	0.59559	5.19831e-28	3.30619e-27
DNMT3A	432.818	190.193	-1.1863	1.29746e-15	5.18777e-15
DNPEP	1747.88	3080.37	0.817492	1.3125e-24	7.43995e-24
DNPH1	147.272	225.314	0.613454	0.0150045	0.0243362
DOC2B	18.5952	4.34635	-2.09705	0.0119853	0.0197343
DOCK2	451.776	1126.93	1.31872	9.23918e-32	6.57618e-31
DOCK4	2290.52	913.72	-1.32585	4.3946e-78	7.78869e-77
DOCK5	2884.23	1613.89	-0.837647	5.05563e-43	4.81001e-42
DOCK8	452.598	283.204	-0.676388	5.07311e-07	1.26414e-06
DOCK9	4526.82	2131.27	-1.08678	7.7524e-64	1.10463e-62
DOK1	253.403	69.3594	-1.86927	1.03706e-18	4.74382e-18
DOK6	265.263	169.968	-0.642159	0.00721078	0.012279
DOK7	448.068	151.296	-1.56634	6.04336e-08	1.59866e-07
DOLK	266.731	125.638	-1.08612	5.88624e-09	1.65837e-08
DOLPP1	189.699	98.1344	-0.950882	4.46699e-05	9.57086e-05
DPCD	2207.35	3337.55	0.596477	1.98117e-15	7.85298e-15
DPEP1	43.7047	456.893	3.38599	2.10115e-25	1.23026e-24
DPH2	319.153	100.845	-1.66211	1.94471e-16	8.08585e-16
DPM3	276.789	874.864	1.66027	2.17957e-50	2.40517e-49
DPP10	18.0133	3.53948	-2.34745	0.00755769	0.0128391
DPP8	1713.15	1090.74	-0.651352	5.10407e-19	2.36697e-18
DPP9	1244.32	676.877	-0.878392	2.09487e-12	7.19614e-12
DPPA2	41.4852	181.234	2.12718	3.69426e-17	1.58845e-16
DPPA4	218.439	781.349	1.83874	3.05414e-53	3.58204e-52
DPY19L4	1218.89	687.39	-0.826365	2.09201e-21	1.06596e-20
DPYSL2	5478.35	2936.65	-0.899571	7.35791e-76	1.24845e-74
DRAM1	10.5134	68.3894	2.70154	7.91463e-10	2.34477e-09
DRAP1	3326.14	6612.49	0.991345	2.18564e-102	5.29528e-101
DRAXIN	45.8666	118.256	1.36639	1.47869e-06	3.55799e-06
DRC7	160.902	316.307	0.975141	3.24129e-06	7.61134e-06
DRD1	77.2172	155.079	1.00601	1.84027e-05	4.0716e-05
DRD3	50.549	16.7502	-1.5935	0.000467773	0.000911783
DSC2	642.137	174.942	-1.87601	3.01111e-21	1.52809e-20
DSC3	65.2531	26.0656	-1.3239	0.000689003	0.00132338
DSCAM	3.86677	50.0004	3.69274	1.78657e-10	5.50987e-10
DSCAML1	13.2906	40.9631	1.62392	0.00459646	0.00804275
DSCC1	133.838	284.896	1.08995	3.04844e-06	7.17631e-06
DSE	1712.62	959.896	-0.835251	1.03019e-28	6.66141e-28
DSEL	1098.53	393.006	-1.48295	5.12056e-50	5.61775e-49
DSG2	7462.99	4806.83	-0.634667	8.64174e-23	4.61972e-22
DSPP	18.9991	4.40907	-2.10738	0.0322566	0.0495836
DST	20926.1	10614.8	-0.979233	7.55833e-167	3.55971e-165
DSTYK	726.829	423.456	-0.779406	1.20513e-12	4.1912e-12
DTD1	761.872	1545.26	1.02023	1.34575e-37	1.11848e-36
DTL	620.062	1262.73	1.02606	4.22233e-17	1.8119e-16
DTNA	2285.89	4946.71	1.11371	1.11575e-66	1.65697e-65
DTNB	572.958	338.978	-0.757237	6.25206e-10	1.86611e-09
DTX3	388.093	731.997	0.915433	1.03116e-16	4.35569e-16
DTX3L	2807.13	1829.23	-0.617856	4.07938e-25	2.3611e-24
DTX4	542.832	97.8977	-2.47116	2.51256e-55	3.05345e-54
DUOX2	32.6573	223.927	2.77755	3.38041e-19	1.5822e-18
DUOXA2	7.17853	23.8894	1.73461	0.010816	0.0179629
DUS3L	797.707	1394.61	0.805932	2.78043e-23	1.52244e-22
DUSP1	11837.2	24166	1.02965	6.37383e-193	3.76405e-191
DUSP10	1052.83	1680.23	0.674395	5.01504e-20	2.42927e-19
DUSP12	503.383	817.065	0.698796	5.55906e-12	1.86635e-11
DUSP22	457.952	232.521	-0.977834	3.03993e-12	1.03438e-11
DUSP28	220.783	103.442	-1.09381	7.27455e-08	1.91464e-07
DUSP3	2627.39	1494.94	-0.813541	2.44261e-38	2.08276e-37
DUSP4	2635.75	1049.69	-1.32825	1.64323e-87	3.32117e-86
DUSP6	8200.89	3924.01	-1.06345	4.58228e-88	9.29864e-87
DUT	1689.29	4388.26	1.37723	1.65563e-139	6.10484e-138
DVL3	1456.96	904.449	-0.687853	3.30118e-18	1.48181e-17
DYDC1	59.1551	152.64	1.36756	2.47287e-05	5.41259e-05
DYDC2	24.6917	73.0421	1.5647	0.00138436	0.00257934
DYRK1B	285.738	94.3703	-1.59829	9.27362e-17	3.92603e-16
DYRK3	646.231	1856.85	1.52273	1.07057e-84	2.09648e-83
DZIP1L	633.1	266.31	-1.24933	4.4965e-21	2.26745e-20
DZIP3	203.843	91.9203	-1.149	6.93055e-08	1.82728e-07
E2F2	309.651	172.406	-0.844836	5.84661e-05	0.000123881
E2F3	441.682	247.41	-0.836101	1.91373e-09	5.54249e-09
E2F6	521.024	305.856	-0.768495	1.61992e-09	4.71324e-09
EBI3	23.676	124.518	2.39486	5.67673e-05	0.000120416
EBPL	524.003	1294.81	1.30509	1.11745e-16	4.7005e-16
ECH1	318.067	516.631	0.699803	1.47969e-05	3.3038e-05
ECHDC3	706.355	192.785	-1.8734	5.54753e-48	5.85667e-47
ECHS1	6603.67	10289.1	0.639778	5.25141e-53	6.12111e-52
ECI1	558.72	1165.04	1.06018	2.18214e-18	9.8712e-18
ECI2	1187.81	1968.74	0.728968	8.84358e-26	5.23892e-25
ECM1	22064.2	39946	0.856344	2.62826e-117	7.53967e-116
ECSCR	31.2496	141.885	2.18281	1.3363e-12	4.6378e-12
ECSIT	1057.74	1609.5	0.605633	3.92883e-16	1.60704e-15
ECT2	1039.29	2093.48	1.01031	3.66597e-47	3.79085e-46
EDARADD	90.1285	37.6165	-1.26062	0.000109358	0.000226352
EDC3	520.747	318.024	-0.711448	1.9452e-08	5.30343e-08
EDC4	2057.88	1153.04	-0.835721	7.93273e-21	3.9606e-20
EDEM1	15380.1	32651.2	1.08607	4.67848e-109	1.24086e-107
EDIL3	1013.64	339.427	-1.57838	2.51962e-51	2.8342e-50
EDN1	117.004	356.403	1.60696	3.24293e-21	1.64409e-20
EDNRB	99.5748	242.666	1.28512	7.02841e-09	1.97135e-08
EEA1	15410	43972.7	1.51274	1.33576e-275	1.37375e-273
EED	557.094	1097.54	0.978286	2.80773e-26	1.69045e-25
EEF1A1	344690	778776	1.17591	1.21044e-212	8.31793e-211
EEF1A2	15016.6	27846.3	0.890933	6.99463e-118	2.02189e-116
EEF1AKMT3	564.383	1291.55	1.19436	1.38206e-33	1.03743e-32
EEF1B2	15779.1	37460.2	1.24734	3.3063e-142	1.24962e-140
EEF1D	7313.24	16930.9	1.21108	2.68343e-231	2.14646e-229
EEF1G	43081.7	95413.3	1.14711	4.1961e-212	2.87043e-210
EEF2	130540	302542	1.21264	0	0
EEF2K	2798.04	418.641	-2.74063	9.68795e-278	1.01009e-275
EEPD1	35.14	71.369	1.02218	0.00624878	0.01074
EFCAB1	33.1472	2.42825	-3.7709	5.4748e-07	1.36176e-06
EFCAB11	89.686	55.799	-0.684644	0.0230066	0.036223
EFCAB14	1261.97	794.237	-0.668041	1.57485e-12	5.44693e-12
EFCAB2	14.9244	56.9408	1.93179	0.000220533	0.000444773
EFCAB5	74.9753	6.80244	-3.46229	3.51368e-13	1.25698e-12
EFCAB7	319.196	591.98	0.891104	2.15381e-13	7.79166e-13
EFCAB8	53.1802	13.913	-1.93446	3.47477e-05	7.50881e-05
EFL1	2299.36	1092.84	-1.07315	1.86547e-55	2.27254e-54
EFNA1	4375.51	7504.21	0.77825	7.97285e-67	1.18635e-65
EFNA3	512.404	1165.22	1.18524	6.37422e-38	5.36556e-37
EFNB1	2072.97	5421.94	1.38711	1.93924e-163	8.99307e-162
EFNB3	36.3933	7.45231	-2.28791	0.000196777	0.000398457
EGF	21.451	3.17495	-2.75624	0.00737922	0.0125488
EGFR	14561	9106.56	-0.677132	1.18463e-37	9.88371e-37
EGLN3	9635.88	25652.5	1.41261	1.57473e-274	1.57661e-272
EGR1	6908.44	1924.4	-1.84395	4.78661e-275	4.85664e-273
EGR2	87.2786	16.2844	-2.42214	4.03994e-10	1.22078e-09
EGR3	125.568	54.9459	-1.19239	1.38194e-05	3.09469e-05
EGR4	48.7698	13.1149	-1.89478	0.00391161	0.00691404
EHD2	6079.22	3863.97	-0.653801	9.06427e-46	9.08109e-45
EHD3	1793.93	1063.74	-0.753985	2.94019e-22	1.54662e-21
EHD4	3848.39	1159.76	-1.73043	7.11803e-115	1.9891e-113
EHF	960.115	2989.15	1.63845	7.72798e-140	2.85652e-138
EHMT2	708.293	470.258	-0.590893	9.28194e-08	2.42314e-07
EIF1B	669.519	1351.8	1.01369	7.35555e-27	4.49843e-26
EIF2A	3992.02	9206.14	1.20548	1.92255e-174	9.68836e-173
EIF2AK1	1377.25	619.913	-1.15165	9.69178e-41	8.79474e-40
EIF2AK3	1375.93	902.341	-0.608665	7.79135e-09	2.17887e-08
EIF2D	2200.92	3975.1	0.852885	1.04695e-56	1.30162e-55
EIF2S1	2086.96	3569.23	0.774211	2.4397e-44	2.38727e-43
EIF2S3	5012.86	11316.9	1.17477	1.109e-184	6.23266e-183
EIF3E	12191.1	25556.9	1.06789	7.88145e-153	3.33759e-151
EIF3F	6619.47	13263.3	1.00266	2.21501e-129	7.32745e-128
EIF3G	7032.19	14942.2	1.08735	2.96409e-181	1.60613e-179
EIF3H	8105.99	17898.9	1.14281	3.15875e-103	7.79021e-102
EIF3I	3229.61	5713.19	0.822935	2.30427e-67	3.4491e-66
EIF3K	4544.54	8771.42	0.948677	6.63226e-86	1.32278e-84
EIF3M	3104.12	4906.62	0.660545	2.8377e-41	2.60793e-40
EIF4A1	19371.1	37673.7	0.959649	9.03047e-179	4.75689e-177
EIF4A2	10409.7	27786.7	1.41647	0	0
EIF4E	1785.73	4299.52	1.26766	1.51672e-91	3.1847e-90
EIF4E1B	8.88552	54.0859	2.60572	9.70728e-08	2.53113e-07
EIF4EBP2	3175.95	1970.23	-0.688825	5.44958e-33	4.01104e-32
EIF4ENIF1	997.489	510.717	-0.965776	2.78521e-23	1.52451e-22
EIF4G2	20061.8	12629.2	-0.667686	3.0419e-60	4.06968e-59
EIF4H	11588.6	19025.9	0.715256	2.13057e-90	4.43054e-89
EIF5A	12815.1	20047.2	0.645557	7.00562e-76	1.19001e-74
EIF5A2	800.829	1220.75	0.608202	4.316e-13	1.53672e-12
ELAVL2	472.668	220.771	-1.09828	5.73001e-15	2.22976e-14
ELF2	956.109	468.617	-1.02877	7.19086e-25	4.12567e-24
ELF3	9199.2	23425.6	1.34851	1.09657e-306	1.32624e-304
ELF4	1252.42	771.334	-0.699287	1.49496e-16	6.25194e-16
ELF5	5.52373	36.3526	2.71834	8.12259e-06	1.85047e-05
ELFN1	101.961	31.4097	-1.69874	2.43085e-06	5.77007e-06
ELK3	2081.12	1108.58	-0.908646	1.55319e-38	1.33189e-37
ELL	2331.22	4378.2	0.909254	8.07099e-68	1.21531e-66
ELL2	2390.63	4364.25	0.868345	4.26621e-17	1.83021e-16
ELMO1	771.698	270.52	-1.5123	1.18764e-37	9.90334e-37
ELMOD1	870.612	551.753	-0.658007	2.85116e-11	9.27162e-11
ELMOD2	588.081	905.131	0.622113	9.71377e-11	3.048e-10
ELMSAN1	1912.86	3288.59	0.781733	1.38715e-42	1.30578e-41
ELN	136.092	246.091	0.854606	3.9098e-06	9.13226e-06
ELOC	1437.43	2178.52	0.599852	6.09565e-20	2.94516e-19
ELOVL1	1904.83	3555.22	0.900277	1.00044e-57	1.26355e-56
ELOVL4	77.4908	42.1196	-0.879532	0.00898945	0.0151003
ELOVL6	4559	967.943	-2.23572	8.35741e-304	1.00276e-301
ELP2	699.874	371.919	-0.912107	8.54481e-16	3.44481e-15
EMB	472.392	310.68	-0.604557	3.92461e-06	9.16187e-06
EMC6	1094.72	1756.66	0.682266	4.06456e-21	2.05374e-20
EMC7	820.494	1448.34	0.819836	6.18788e-18	2.74335e-17
EMC9	182.334	450.099	1.30366	4.67194e-19	2.17257e-18
EME2	70.3532	37.1122	-0.922721	0.00922077	0.0154631
EMG1	1819.01	5108.5	1.48975	4.73558e-177	2.4518e-175
EMILIN1	133.227	31.2368	-2.09256	9.57141e-10	2.82177e-09
EML1	667.929	201.491	-1.72898	1.49113e-40	1.34826e-39
EML3	2156.49	1434.21	-0.588435	4.69848e-19	2.18357e-18
EML4	1649.58	1097.7	-0.587613	1.71241e-15	6.80909e-15
EML5	330.131	156.62	-1.07577	1.0158e-10	3.18408e-10
EMP1	10988.1	23786.4	1.1142	2.03156e-222	1.52802e-220
EMP2	2599.66	772.979	-1.74982	4.3006e-135	1.4912e-133
EMSY	1239.46	1897.25	0.614201	8.52411e-19	3.92171e-18
EMX2	6549.88	10755.1	0.715476	9.58336e-47	9.79589e-46
ENAH	8489.88	14896.7	0.811178	2.27205e-105	5.77291e-104
ENDOD1	2929.06	1309.28	-1.16167	6.25287e-45	6.17446e-44
ENG	607.955	351.719	-0.78954	6.70438e-10	1.996e-09
ENGASE	124.893	49.0593	-1.34809	1.55387e-06	3.73591e-06
ENHO	279.798	464.188	0.730321	3.87635e-08	1.03666e-07
ENKD1	37.1894	83.6175	1.16891	0.000376402	0.000741523
ENO1	112322	211417	0.912448	5.72449e-205	3.66707e-203
ENO2	64.5383	537.18	3.05718	1.93091e-53	2.27348e-52
ENO4	71.311	128.274	0.84703	0.00504844	0.00878681
ENOX2	547.555	345.212	-0.665521	7.78797e-07	1.91507e-06
ENPP2	303.061	941.02	1.63462	1.5026e-40	1.35782e-39
ENPP3	74.2017	236.079	1.66975	1.47185e-15	5.8773e-15
ENPP5	1588.25	3782.06	1.25173	5.82844e-107	1.5166e-105
ENPP6	3101.64	6614.18	1.09253	1.30877e-88	2.67378e-87
ENSA	774.345	1168.79	0.593966	2.60095e-07	6.60971e-07
ENTPD3	121.794	78.8431	-0.627389	0.0139161	0.0226682
ENTPD4	4224.31	8993.2	1.09012	4.19012e-144	1.60777e-142
ENTPD5	762.403	385.209	-0.984911	3.51545e-19	1.64388e-18
EP300	3555.49	1650.24	-1.10737	2.97203e-81	5.56078e-80
EPB41L1	5835.88	3456.88	-0.755478	1.04902e-25	6.20222e-25
EPB41L2	2832.46	6186.23	1.12701	9.42689e-124	2.95676e-122
EPB41L4B	169.904	259.079	0.608671	0.000457853	0.000893484
EPC1	359.577	75.3375	-2.25486	2.33824e-33	1.74652e-32
EPC2	563.398	123.907	-2.18489	7.6758e-47	7.87799e-46
EPCAM	3546.41	11510	1.69845	0	0
EPDR1	1359.09	508.491	-1.41835	2.52539e-56	3.11409e-55
EPHA1	1491.55	2379.71	0.673979	4.51125e-26	2.69676e-25
EPHA2	3525.44	9652.39	1.45308	6.59629e-126	2.1083e-124
EPHA4	290.541	749.511	1.36721	2.36753e-32	1.70602e-31
EPHB2	167.166	78.1559	-1.09685	2.52371e-06	5.98204e-06
EPHB4	2607.44	1389.46	-0.908106	5.22807e-46	5.26569e-45
EPN2	927.936	380.737	-1.28523	1.5204e-34	1.16855e-33
EPO	4.42285	21.3251	2.2695	0.00297867	0.00534817
EPOP	71.9451	6.70307	-3.424	1.82388e-12	6.28381e-12
EPOR	140.46	26.6237	-2.39937	3.21097e-07	8.10408e-07
EPPK1	839.591	337.623	-1.31427	1.33173e-18	6.0715e-18
EPS8L1	282.059	150.738	-0.903953	0.000137802	0.000282672
EPX	15.4746	103.864	2.74672	2.96064e-12	1.00854e-11
ERAP1	1371.9	4618.59	1.75128	5.60531e-216	3.94145e-214
ERAP2	589.988	2358.08	1.99885	2.01806e-158	8.94693e-157
ERBB2	1042.66	383.06	-1.44463	6.12832e-46	6.1642e-45
ERC1	3192.98	1547.92	-1.04458	7.62602e-68	1.14945e-66
ERC2	123.149	256.962	1.06115	1.63007e-08	4.46762e-08
ERCC2	474.933	264.706	-0.843331	4.83051e-10	1.45184e-09
ERCC3	792.529	511.382	-0.632063	7.94592e-10	2.35358e-09
ERCC4	906.703	258.698	-1.80936	5.37221e-57	6.72884e-56
ERCC6	305.309	134.719	-1.18032	1.78436e-11	5.85541e-11
ERCC6L2	208.982	58.7582	-1.83052	7.82432e-11	2.47531e-10
ERCC8	572.85	1103.74	0.946176	4.91586e-25	2.83548e-24
ERGIC1	7985.56	4643.21	-0.782272	1.70605e-73	2.80044e-72
ERI1	846.896	1300.69	0.619026	3.35344e-14	1.26238e-13
ERI2	51.168	82.858	0.695399	0.0255882	0.0399672
ERI3	475.142	794.438	0.741577	8.81118e-13	3.08493e-12
ERICH5	323.385	140.435	-1.20335	2.37705e-12	8.13406e-12
ERO1A	11519.7	24379.8	1.08158	2.09641e-54	2.50146e-53
ERO1B	567.451	1154.89	1.02519	7.0447e-19	3.24899e-18
ERP27	49.0728	0.404709	-6.9219	2.08382e-14	7.91736e-14
ERP29	356.592	657.347	0.88238	1.80101e-14	6.86529e-14
ERP44	2288.1	3672.15	0.682475	1.13638e-14	4.36923e-14
ERRFI1	5183.1	17919.8	1.78966	0	0
ESAM	7.50256	0.396869	-4.24065	0.0233256	0.0366947
ESCO2	234.014	393.273	0.748939	2.5362e-07	6.4495e-07
ESD	4234.98	8662.41	1.03241	5.26535e-128	1.72298e-126
ESM1	108.311	45.9645	-1.23659	2.86308e-05	6.23599e-05
ESPN	353.49	200.825	-0.81573	2.09127e-05	4.60335e-05
ESRP2	19.9125	3.56477	-2.4818	0.00323634	0.00578129
ESYT2	3886.24	1462.66	-1.40978	2.56852e-74	4.29071e-73
ETAA1	301.451	178.398	-0.756824	4.99123e-06	1.15555e-05
ETFA	3295.9	5327.59	0.692808	3.42961e-15	1.34533e-14
ETFB	830.931	1586.97	0.93347	6.73927e-23	3.62191e-22
ETHE1	804.473	1218.41	0.598878	2.51945e-05	5.51058e-05
ETNK2	94.821	281.475	1.56973	1.0768e-16	4.53709e-16
ETS2	976.49	1557.38	0.673447	8.34409e-19	3.84006e-18
ETV1	941.38	462.736	-1.02459	1.75671e-24	9.91339e-24
ETV3	2729	5497.26	1.01034	7.32699e-95	1.62181e-93
ETV5	832.603	278.943	-1.57766	2.4635e-35	1.93271e-34
ETV6	997.174	310.73	-1.68218	5.61542e-14	2.08995e-13
ETV7	497.297	252.909	-0.975487	1.33858e-05	3.00113e-05
EVA1A	742.179	463.832	-0.678166	2.29313e-10	7.02056e-10
EVA1B	366.496	191.825	-0.934006	1.40011e-09	4.09337e-09
EVC	406.489	169.866	-1.25882	3.95576e-16	1.61718e-15
EVC2	263.693	81.075	-1.70153	4.16876e-17	1.78942e-16
EVI5	2774.7	1561.92	-0.829011	2.33466e-19	1.10126e-18
EVI5L	98.4616	31.8442	-1.62853	6.59345e-07	1.63009e-06
EVPL	532.923	185.234	-1.52458	1.30653e-17	5.70212e-17
EWSR1	5353.53	9212.39	0.783084	8.33842e-80	1.52615e-78
EXD1	85.9808	26.8924	-1.67681	2.18638e-06	5.20203e-06
EXO1	278.611	169.848	-0.714014	2.95239e-05	6.41573e-05
EXOC2	1193.88	746.185	-0.678057	2.41149e-15	9.52128e-15
EXOC6	303.558	151.002	-1.00741	3.75901e-09	1.07042e-08
EXOC7	1326.23	504.699	-1.39384	6.07275e-28	3.85585e-27
EXOC8	590.362	203.936	-1.53348	3.16367e-30	2.14477e-29
EXOSC1	650.623	989.202	0.604444	5.25642e-11	1.68077e-10
EXOSC4	182.106	115.186	-0.660813	0.00151743	0.00281617
EXOSC5	211.033	583.675	1.4677	8.12572e-29	5.27457e-28
EXOSC6	91.6941	33.1114	-1.4695	0.000378586	0.000745533
EXOSC8	306.063	594.422	0.957659	9.842e-07	2.39947e-06
EXTL1	123.146	34.5889	-1.83198	1.18637e-09	3.48262e-09
EXTL2	269.979	76.1016	-1.82685	3.18723e-19	1.49317e-18
EXTL3	2199.76	3713.21	0.75532	1.01214e-43	9.78982e-43
EYA3	1272.62	2496.95	0.972369	7.95675e-51	8.86442e-50
EZH2	1461.21	2913.62	0.995649	3.90907e-37	3.21006e-36
F11R	2309.1	4813.58	1.05978	6.25248e-58	7.94995e-57
F12	304.791	173.504	-0.812853	1.17894e-06	2.86041e-06
F2	277.149	486.952	0.813118	6.05624e-10	1.80981e-09
F2RL2	49.0384	85.0297	0.794056	0.010969	0.018187
F2RL3	4.68664	150.959	5.00946	1.06935e-15	4.29614e-15
F3	32075	50959.8	0.667911	6.20923e-17	2.64948e-16
F5	261.452	118.965	-1.13601	1.56296e-09	4.55275e-09
F8A1	259.056	113.667	-1.18845	4.32432e-10	1.30359e-09
FA2H	1891.3	1047.67	-0.852199	4.16722e-32	2.98578e-31
FAAP100	569.427	263.568	-1.11134	5.43554e-18	2.41548e-17
FAAP20	690.741	1060.6	0.618665	4.53616e-12	1.53109e-11
FAAP24	68.3862	208.253	1.60656	3.81216e-13	1.36086e-12
FABP4	21.3724	0.396869	-5.75094	2.98935e-06	7.04472e-06
FABP5	195.126	424.782	1.12232	1.89596e-14	7.22176e-14
FABP7	80.352	44.1181	-0.864962	0.0077525	0.0131378
FADD	475.271	60.1348	-2.98248	3.74229e-62	5.17147e-61
FADS6	2790.66	1662.76	-0.747032	1.23502e-34	9.5163e-34
FAH	669.584	1226.37	0.873053	6.15989e-24	3.42624e-23
FAM102B	12680.6	4364.8	-1.53864	0	1.31336e-307
FAM104A	1089.31	610.561	-0.835212	1.53069e-13	5.57613e-13
FAM107A	698.917	1626.41	1.2185	7.58259e-18	3.34697e-17
FAM109A	821.446	1427.62	0.797378	2.64561e-23	1.44914e-22
FAM110C	985.056	637.134	-0.628609	1.30253e-11	4.30042e-11
FAM111B	1867.96	3262.41	0.804479	8.09636e-41	7.3691e-40
FAM117A	409.31	252.059	-0.699433	0.00101542	0.00191793
FAM117B	232.696	151.183	-0.622148	0.00436243	0.00766428
FAM120B	935.322	560.26	-0.739367	2.3425e-14	8.88012e-14
FAM120C	527.295	167.902	-1.65099	1.79662e-30	1.2279e-29
FAM122A	182.642	68.6362	-1.41198	1.38905e-09	4.06262e-09
FAM124A	125.795	73.9168	-0.767101	0.00255519	0.00461742
FAM126A	816.855	518.446	-0.655888	9.77404e-11	3.06628e-10
FAM131B	427.735	201.029	-1.08932	1.52079e-13	5.54273e-13
FAM133B	713.879	1895.96	1.40918	6.74337e-76	1.14675e-74
FAM136A	1115.16	2050.57	0.878776	1.40993e-36	1.14414e-35
FAM13B	329.73	218.98	-0.590485	0.000152424	0.000311566
FAM151B	41.685	2.81728	-3.88715	9.96589e-09	2.76804e-08
FAM155B	687.969	263.268	-1.38581	1.02406e-13	3.76683e-13
FAM162A	1972.28	5831.43	1.56399	1.06573e-93	2.31158e-92
FAM166B	45.277	85.1826	0.911779	0.0130857	0.0213986
FAM167A	14.6919	0.404709	-5.18199	0.000240927	0.000484289
FAM167B	16.2504	66.3144	2.02885	1.01926e-06	2.48295e-06
FAM168A	2855.08	5031.64	0.817499	1.59021e-61	2.16778e-60
FAM169A	404.166	168.591	-1.26142	4.34933e-16	1.77472e-15
FAM171A2	140.892	55.231	-1.35104	3.42062e-07	8.61452e-07
FAM171B	264.016	21.29	-3.63238	1.42011e-44	1.39501e-43
FAM172A	80.9436	162.304	1.00371	1.43223e-05	3.20159e-05
FAM174A	212.738	392.331	0.882993	1.92388e-09	5.57082e-09
FAM177A1	3890.26	10601.8	1.44637	2.14578e-259	1.96605e-257
FAM187B	0	5.97303	Inf	0.0113012	0.0186907
FAM189B	1853.63	741.127	-1.32256	3.79065e-60	5.05799e-59
FAM193A	546.283	205.817	-1.40829	9.15235e-25	5.22133e-24
FAM193B	1164.93	1901.35	0.706787	8.51145e-10	2.51812e-09
FAM200B	192.101	64.8648	-1.56635	1.90064e-11	6.2289e-11
FAM204A	1547.53	2784.96	0.847691	1.33265e-43	1.28571e-42
FAM208A	1798.73	547.872	-1.71507	4.90126e-96	1.09611e-94
FAM208B	2230.68	1443.57	-0.627844	1.01351e-21	5.23123e-21
FAM20A	727.394	449.536	-0.6943	1.252e-10	3.90262e-10
FAM210A	520.807	302.347	-0.784544	9.22271e-10	2.72056e-09
FAM212A	34.2109	4.41867	-2.95277	9.66543e-06	2.18942e-05
FAM213A	14943.5	27584.4	0.884339	4.01396e-150	1.649e-148
FAM213B	66.3405	102.287	0.624658	0.0218833	0.0345372
FAM214A	636.078	156.711	-2.0211	1.88012e-48	2.00307e-47
FAM217B	441.115	134.93	-1.70894	3.1598e-27	1.95698e-26
FAM219A	934.292	1728.5	0.887572	1.07801e-32	7.8731e-32
FAM222B	598.573	164.866	-1.86023	8.84955e-41	8.04495e-40
FAM227A	130.603	254.395	0.961885	1.62595e-07	4.1826e-07
FAM234B	627.178	1288.12	1.03832	2.98952e-33	2.22528e-32
FAM237A	8892.99	1803.08	-2.30221	0	0
FAM26E	13.0069	33.6357	1.37071	0.0109616	0.0181768
FAM26F	5.83862	43.6924	2.90368	9.32006e-05	0.000194158
FAM32A	1126.04	1953.3	0.794654	2.34158e-27	1.4622e-26
FAM3A	1407.02	784.621	-0.842577	7.84218e-25	4.48914e-24
FAM3B	23.0661	49.9428	1.1145	0.0197804	0.0314713
FAM3D	413.563	2360.52	2.51293	2.3624e-224	1.80378e-222
FAM43A	46.1207	1.58748	-4.86061	2.53491e-11	8.26634e-11
FAM45A	1641.36	895.281	-0.874476	6.35386e-30	4.26733e-29
FAM49A	1873.23	1219.07	-0.619748	1.10151e-18	5.03099e-18
FAM53A	361.921	127.304	-1.5074	4.95761e-19	2.30188e-18
FAM53B	208.216	79.1651	-1.39514	6.91491e-09	1.94203e-08
FAM53C	1329.29	724.799	-0.875001	3.14235e-25	1.82716e-24
FAM57A	737.468	373.902	-0.979919	1.72083e-18	7.81014e-18
FAM58A	484.561	822.448	0.763246	7.63638e-14	2.82612e-13
FAM60A	975.061	2064.58	1.08228	1.99085e-52	2.29229e-51
FAM69A	543.292	320.969	-0.759292	1.34406e-09	3.93482e-09
FAM71E2	327.517	72.8316	-2.16893	6.06902e-29	3.95993e-28
FAM72A	478.728	1373.11	1.52017	3.48678e-25	2.02198e-24
FAM76A	756.102	499.563	-0.597914	3.50759e-05	7.57431e-05
FAM78A	63.8428	27.9112	-1.19368	0.00174029	0.00320616
FAM78B	413.516	220.076	-0.909946	4.10446e-10	1.23954e-09
FAM81A	969.169	454.743	-1.0917	9.67911e-28	6.11231e-27
FAM81B	21.5351	49.0818	1.1885	0.00616902	0.010615
FAM83A	103.863	206.518	0.991585	0.000716874	0.00137447
FAM83D	268.897	429.641	0.676078	0.000237967	0.000478529
FAM83G	444.565	284.29	-0.645027	1.81273e-06	4.33965e-06
FAM83H	2048.06	498.965	-2.03725	2.20211e-139	8.10013e-138
FAM84A	1901.18	974.006	-0.964896	8.79596e-32	6.2666e-31
FAM91A1	11293.7	20776.4	0.879432	2.24233e-137	8.03305e-136
FAM96B	563.06	867.875	0.624198	1.75415e-10	5.411e-10
FAM98B	881.809	1435.9	0.703421	5.36294e-19	2.48245e-18
FANCB	84.7752	219.261	1.37093	4.36502e-11	1.40345e-10
FANCD2	1125.59	2402.5	1.09386	3.62828e-60	4.84562e-59
FANCF	294.269	144.369	-1.02737	4.16939e-09	1.18438e-08
FANCI	400.171	760.456	0.926249	3.66145e-12	1.24167e-11
FANK1	107.841	37.1254	-1.53843	7.13438e-07	1.76036e-06
FARP2	196.326	123.353	-0.670461	0.000870911	0.00165491
FARSA	913.239	585.549	-0.641202	3.11698e-11	1.01078e-10
FAS	370.389	594.088	0.681637	6.337e-09	1.78304e-08
FASN	180158	32382.6	-2.47597	0	0
FASTKD2	380.087	170.291	-1.15833	1.87114e-13	6.78854e-13
FASTKD3	543.805	163.765	-1.73146	1.39511e-33	1.04671e-32
FASTKD5	316.4	143.77	-1.13799	2.71173e-11	8.82961e-11
FAT2	201.418	63.2627	-1.67077	4.89348e-13	1.7362e-12
FAT4	305.616	112.532	-1.44139	8.24459e-11	2.60321e-10
FAU	7545.15	17301	1.19724	1.88097e-228	1.47339e-226
FAXC	255.525	87.0687	-1.55324	3.33716e-14	1.25688e-13
FBF1	871.904	389.002	-1.16439	6.15043e-28	3.90353e-27
FBL	1766.8	4513.58	1.35313	7.97014e-99	1.85995e-97
FBLN1	249.498	408.034	0.709661	8.38372e-05	0.000175159
FBLN2	66.6963	6.44222	-3.37198	1.14592e-07	2.97409e-07
FBLN5	164.848	43.9645	-1.90673	4.5904e-13	1.6302e-12
FBLN7	21.3202	63.4743	1.57395	8.26227e-05	0.00017286
FBN2	90.7363	38.3395	-1.24285	0.000129814	0.000266902
FBP2	19.5216	0.396869	-5.62027	0.0150439	0.0243949
FBRSL1	770.044	392.89	-0.970816	5.9114e-13	2.08854e-12
FBXL12	505.093	323.639	-0.642161	4.0955e-07	1.02731e-06
FBXL14	351.716	109.162	-1.68794	6.98007e-22	3.62503e-21
FBXL16	79.8503	170.564	1.09494	1.6128e-06	3.87267e-06
FBXL17	569.029	258.491	-1.13839	1.90136e-10	5.85075e-10
FBXL18	656.664	372.974	-0.816081	3.93273e-07	9.87788e-07
FBXL19	917.592	527.892	-0.797611	1.77104e-06	4.24319e-06
FBXL3	782.506	422.196	-0.890188	1.07929e-16	4.54631e-16
FBXL8	103.729	32.4529	-1.67641	7.09074e-05	0.000149155
FBXO10	94.1239	51.4744	-0.870706	0.00389728	0.00689031
FBXO17	441.147	252.283	-0.806215	7.80097e-09	2.18115e-08
FBXO18	937.657	618.15	-0.601102	2.0622e-10	6.33152e-10
FBXO22	704.669	460.876	-0.612567	1.58064e-08	4.33922e-08
FBXO25	424.471	172.709	-1.29733	4.70322e-13	1.66948e-12
FBXO3	343.792	152.948	-1.16849	9.94044e-11	3.11654e-10
FBXO31	547.27	225.055	-1.28197	6.34099e-10	1.89228e-09
FBXO32	3631	5487.47	0.595772	2.65804e-36	2.14087e-35
FBXO33	244.572	159.84	-0.613625	0.000815723	0.00155551
FBXO36	17.721	58.9736	1.73461	0.00301779	0.00541262
FBXO38	1173.72	715.88	-0.713303	1.74029e-12	6.00403e-12
FBXO42	1085.02	680.169	-0.67375	5.27573e-09	1.49053e-08
FBXO46	196.585	336.261	0.77443	7.76607e-07	1.91031e-06
FBXO5	180.1	452.634	1.32955	6.77997e-20	3.27161e-19
FBXO7	1093.87	2035.75	0.896116	1.28237e-37	1.06756e-36
FBXO8	305.149	186.742	-0.708463	1.58606e-05	3.5319e-05
FBXO9	1515	636.34	-1.25145	1.2592e-50	1.39462e-49
FBXW7	537.341	306.28	-0.810985	1.46753e-10	4.55101e-10
FCAMR	4.96603	26.8952	2.43718	0.000627924	0.00121133
FCER2	32.9431	8.67957	-1.92428	0.00158908	0.0029425
FCF1	768.763	1958.53	1.34916	4.07702e-50	4.48265e-49
FCGR3A	159.317	105.8	-0.590558	0.00846674	0.014273
FCGRT	4534.57	7561.12	0.737634	6.3233e-65	9.10435e-64
FCHO1	359.11	1202.79	1.74389	4.77531e-72	7.63949e-71
FCHO2	1867.06	1185.15	-0.655698	1.67456e-20	8.25969e-20
FCHSD2	5779.64	10338.9	0.839032	5.14789e-96	1.14957e-94
FCMR	1.37326	22.4894	4.03357	9.96675e-06	2.25497e-05
FCRL5	22.5303	1.99042	-3.50072	9.91781e-05	0.0002061
FECH	1089.23	530.365	-1.03825	3.30124e-28	2.10672e-27
FEM1A	640.972	177.276	-1.85427	4.06396e-43	3.87872e-42
FEM1B	860.031	451.849	-0.928547	9.84977e-14	3.62838e-13
FER	199.318	351.593	0.818837	7.27339e-06	1.66378e-05
FER1L4	22.3964	5.9791	-1.90526	0.00919918	0.0154303
FER1L5	40.6578	86.6774	1.09212	0.000643693	0.00124014
FERMT1	2562.34	1657.39	-0.628554	2.63393e-15	1.03778e-14
FEZF1	107.034	32.0647	-1.73901	5.28095e-08	1.40287e-07
FFAR2	17.1558	122.911	2.84085	5.19071e-10	1.55732e-09
FGD1	240.729	121.375	-0.987935	2.36666e-07	6.03054e-07
FGD6	1217.46	3703.96	1.6052	1.3875e-51	1.57361e-50
FGF18	36.3818	4.42044	-3.04096	3.46632e-06	8.12085e-06
FGF2	214.682	120.957	-0.827709	2.92895e-05	6.36662e-05
FGFBP1	14.9616	72.0022	2.26678	2.53326e-08	6.85725e-08
FGFBP3	5.85691	22.4389	1.93779	0.00624485	0.0107345
FGFR1OP2	513.212	798.786	0.638255	3.40642e-10	1.03327e-09
FGFR4	528.963	316.574	-0.740624	3.99522e-08	1.06732e-07
FGG	7.68351	22.1178	1.52537	0.0266985	0.0416025
FGL2	62.3491	11.5133	-2.43706	1.43808e-06	3.46412e-06
FGR	263.682	1306.32	2.30864	1.74812e-118	5.12172e-117
FH	3377.61	5892.72	0.802931	1.10804e-65	1.61693e-64
FHL1	3123.99	1553.93	-1.00747	1.67602e-21	8.58337e-21
FHL3	663.265	400.329	-0.728397	1.2235e-10	3.81773e-10
FIBCD1	68.032	142.832	1.07003	1.62505e-05	3.61341e-05
FIBIN	424.641	9.58052	-5.47	1.28423e-101	3.09156e-100
FICD	220.087	61.5992	-1.83709	3.51231e-16	1.44056e-15
FIG4	995.791	297.749	-1.74175	1.27709e-58	1.64456e-57
FIGN	235.785	94.7114	-1.31586	8.94857e-11	2.81608e-10
FIGNL1	357.815	173.737	-1.04231	5.55047e-11	1.77366e-10
FILIP1L	1008.93	89.4102	-3.49624	7.41818e-151	3.07255e-149
FIZ1	160.339	20.6552	-2.95655	3.45769e-22	1.81568e-21
FKBP11	1272.71	2906.88	1.19156	9.5482e-81	1.77552e-79
FKBP14	335.313	594.072	0.825131	6.53779e-12	2.1862e-11
FKBP1A	24140.8	51333.3	1.08842	2.24828e-200	1.39875e-198
FKBP4	1723.07	3841.18	1.15657	7.24367e-52	8.27113e-51
FKBP8	10884.3	22112.1	1.02258	3.63422e-135	1.26452e-133
FKBP9	4444.46	9385.13	1.07837	3.83196e-144	1.47409e-142
FKBPL	34.2814	5.93638	-2.52977	6.856e-05	0.000144367
FKRP	350.728	171.74	-1.03012	1.46197e-10	4.53469e-10
FLCN	1692.99	715.303	-1.24295	7.53132e-45	7.42717e-44
FLNC	116.337	17.8814	-2.70177	0.0129997	0.0212741
FLOT1	2562.63	4183.54	0.707097	1.08711e-34	8.38944e-34
FLRT2	2387.51	516.857	-2.20767	9.22757e-179	4.84383e-177
FLRT3	1105.64	347.931	-1.66801	3.24123e-60	4.33253e-59
FLT3	1077.01	665.438	-0.694649	1.51042e-14	5.77503e-14
FLYWCH2	0.550166	8.64292	3.97358	0.0123396	0.0202706
FMC1	325.27	697.235	1.10001	1.28632e-21	6.61672e-21
FMN1	1332.97	319.306	-2.06163	1.42591e-97	3.26125e-96
FMNL2	3008.76	1655.51	-0.86189	1.02689e-46	1.04825e-45
FMOD	1361.48	744.511	-0.870806	1.32871e-25	7.83134e-25
FMR1	1895.97	1248.97	-0.602197	6.57331e-18	2.91252e-17
FN3K	54.5201	22.9386	-1.24901	0.00302991	0.00543306
FNBP4	4115.86	6529.99	0.665887	1.17699e-49	1.28197e-48
FNDC10	41.5283	10.6184	-1.96752	0.000247583	0.000497073
FNDC5	68.679	29.4018	-1.22396	0.000976716	0.00184755
FNIP2	410.42	211.915	-0.953616	9.19205e-11	2.88969e-10
FNTB	671.221	1437.32	1.09852	5.82427e-40	5.17644e-39
FOLH1B	48.3182	23.3529	-1.04896	0.0157082	0.0254122
FOLR1	26.7389	125.696	2.23293	2.47153e-13	8.91542e-13
FOLR2	68.959	254.612	1.88449	3.74977e-11	1.21079e-10
FOPNL	586.13	980.463	0.742241	2.58835e-15	1.02142e-14
FOS	2255.84	7214.98	1.67733	5.28843e-270	5.06016e-268
FOSB	1479.05	6001.72	2.02071	2.53224e-168	1.20385e-166
FOSL1	920.086	3020.42	1.71491	2.60121e-152	1.09541e-150
FOXA2	321.227	85.5416	-1.9089	5.41969e-14	2.01959e-13
FOXC1	27.3102	7.97736	-1.77546	0.0099005	0.0165241
FOXD2	29.0312	9.55955	-1.60259	0.00859865	0.0144832
FOXF1	334.29	579.464	0.793618	9.52973e-08	2.48612e-07
FOXJ2	1307.46	2730.36	1.06232	2.59568e-63	3.66058e-62
FOXK1	1917.49	1277.85	-0.585498	2.69331e-17	1.16335e-16
FOXM1	372.416	588.552	0.660256	2.18915e-08	5.94817e-08
FOXRED2	82.0548	14.1519	-2.5356	4.65558e-10	1.40066e-09
FPGT	131.877	66.7541	-0.982268	0.000157821	0.000322249
FRK	616.913	3111.25	2.33436	1.36677e-128	4.50172e-127
FRMD1	10.0375	0.396869	-4.66059	0.0048615	0.00847902
FRMD4A	1484.49	462.567	-1.68224	2.72575e-79	4.92328e-78
FRMD5	13.5819	0.387265	-5.13221	0.000498194	0.000968957
FRMD6	3491.17	7535.25	1.10994	4.35649e-59	5.65334e-58
FRMPD1	116.064	48.2497	-1.26633	1.09728e-05	2.47556e-05
FRS2	398.461	189.361	-1.0733	1.75471e-12	6.05104e-12
FRYL	1557.98	917.849	-0.763346	1.75128e-21	8.95969e-21
FSCN1	7284.3	12447.7	0.773016	1.8591e-89	3.83959e-88
FSCN2	642.43	311.229	-1.04556	4.06615e-18	1.81816e-17
FSD1	478.629	211.906	-1.17548	9.77972e-17	4.13798e-16
FSIP1	174.84	103.185	-0.760804	0.000482199	0.000938935
FSIP2	45.3977	15.7401	-1.52817	0.00157741	0.0029221
FST	33.5223	10.4928	-1.67572	0.00908098	0.0152429
FSTL3	1853.56	2982.87	0.6864	1.07534e-31	7.636e-31
FTH1	61906.2	127409	1.04131	7.53059e-181	4.06598e-179
FTL	72274	117768	0.704404	3.72476e-120	1.12622e-118
FTSJ1	631.669	369.507	-0.773568	3.13892e-06	7.38356e-06
FTSJ3	1755.81	886.311	-0.986248	1.22068e-18	5.5669e-18
FUBP1	2410.1	4966.67	1.04318	7.42168e-94	1.61208e-92
FUCA1	2102.52	3181.12	0.59742	4.80836e-17	2.06045e-16
FUNDC1	467.943	770.518	0.719497	6.58198e-12	2.20001e-11
FUS	3631.79	2164.54	-0.74662	1.2598e-41	1.16844e-40
FUT1	1428.71	755.08	-0.920016	2.16718e-26	1.30897e-25
FUT2	22.904	6.29307	-1.86377	0.0265164	0.0413274
FXN	123.908	74.9494	-0.725282	0.00457784	0.00801479
FXR1	5844.24	11077.1	0.922495	5.36021e-118	1.55539e-116
FXYD2	66.4003	22.2417	-1.57792	7.07568e-05	0.000148859
FXYD5	3204.94	5201.3	0.698577	2.13497e-47	2.21224e-46
FXYD6	1772.39	3393.13	0.936922	1.58582e-41	1.46633e-40
FYB	22.6897	73.6481	1.69861	6.24299e-06	1.43393e-05
FYCO1	2639.41	1204.76	-1.13148	2.48754e-67	3.71975e-66
FZD1	207.752	76.7531	-1.43657	5.8589e-11	1.86946e-10
FZD2	78.8835	28.6857	-1.45939	4.30845e-05	9.24033e-05
FZD4	1378.45	3754.51	1.44558	1.08122e-135	3.81022e-134
G0S2	30.686	93.9037	1.6136	9.70396e-07	2.36735e-06
G2E3	445.621	1032.56	1.21234	2.21284e-35	1.73966e-34
G3BP1	4248.43	8034.54	0.919284	7.7822e-100	1.84118e-98
GAB1	1439.92	498.108	-1.53146	7.2155e-60	9.58558e-59
GAB2	280.107	61.7673	-2.18107	2.80022e-25	1.63198e-24
GABARAP	5522.4	9221.35	0.739681	4.43099e-72	7.11122e-71
GABARAPL1	3557.31	7683.65	1.111	5.47652e-137	1.94809e-135
GABPB1	211.995	141.189	-0.586408	0.00239139	0.00433697
GABPB2	408.171	619.142	0.601098	1.51655e-07	3.91183e-07
GABRB2	27.0598	3.13654	-3.10891	6.33905e-05	0.00013394
GABRP	3173.48	33781.5	3.4121	0	0
GADD45A	3261.85	6299.25	0.949491	2.7653e-92	5.87986e-91
GADD45B	316.306	1186.45	1.90726	9.63209e-82	1.81568e-80
GADD45G	10.7933	64.5334	2.57991	7.70869e-09	2.15615e-08
GADD45GIP1	247.71	528.491	1.09323	9.10785e-17	3.85909e-16
GAL3ST2	29.0032	5.92677	-2.29089	0.000662542	0.00127483
GAL3ST4	249.18	54.6582	-2.18868	7.03232e-08	1.85217e-07
GALE	2801.26	4445.66	0.666323	7.51481e-36	5.99203e-35
GALK1	1370.18	2769.42	1.01521	4.98408e-59	6.4622e-58
GALNT1	10537.2	3590.68	-1.55316	1.84413e-176	9.48285e-175
GALNT10	3658.64	1602.9	-1.19062	6.52188e-94	1.42072e-92
GALNT11	475.923	312.355	-0.607542	2.97317e-06	7.00895e-06
GALNT12	224.627	446.694	0.991754	1.71287e-12	5.91212e-12
GALNT15	1146.91	88.1872	-3.70104	2.28101e-144	8.79702e-143
GALNT16	282.627	78.0197	-1.85699	1.75808e-20	8.66316e-20
GALNT18	701.306	402.705	-0.800318	7.20297e-13	2.53302e-12
GALNT5	64.5922	21.2649	-1.60288	0.000264352	0.000529124
GALNTL5	82.945	11.912	-2.79975	1.99079e-11	6.51585e-11
GANAB	6328.79	10049.1	0.667063	4.83749e-62	6.66666e-61
GANC	152.866	87.5128	-0.804697	0.00211552	0.00385842
GAPDH	223186	682310	1.61218	0	0
GAPVD1	2552.99	1541.34	-0.728003	2.27302e-12	7.78689e-12
GAREM1	562.416	155.349	-1.85612	1.94958e-33	1.45982e-32
GAREM2	24.4199	6.73443	-1.85843	0.00767564	0.0130207
GAS2L1	696.566	357.783	-0.961174	4.61389e-17	1.97768e-16
GAS2L3	286.92	582.064	1.02053	2.39761e-16	9.92256e-16
GAS6	133.229	60.5281	-1.13823	1.52958e-05	3.40864e-05
GAS7	1966.69	933.324	-1.07532	2.06934e-48	2.20312e-47
GATA2	29.8752	11.9102	-1.32675	0.0221357	0.0349204
GATA3	44.615	113.88	1.35192	2.93904e-06	6.93172e-06
GATA6	862.866	574.642	-0.586474	6.48799e-05	0.000136895
GATAD1	1334.48	809.431	-0.7213	1.74323e-18	7.90942e-18
GATAD2A	2310.57	1237.33	-0.901012	5.74773e-23	3.09894e-22
GATAD2B	1478	907.552	-0.703591	3.5932e-19	1.67816e-18
GATB	788.284	1278.18	0.697304	1.72999e-16	7.20891e-16
GATM	64.7929	101.969	0.654224	0.0177848	0.0285299
GBE1	1868.9	1225.99	-0.608242	5.95232e-10	1.77981e-09
GBP1	752.983	1855.99	1.3015	8.11619e-41	7.3827e-40
GBP2	367.379	3198.04	3.12185	0	0
GBX1	126.222	229.312	0.861346	6.84079e-06	1.56648e-05
GC	124.339	317.607	1.35296	7.48836e-15	2.89982e-14
GCA	621.276	973.697	0.648239	3.67998e-12	1.24737e-11
GCAT	152.79	529.059	1.79188	8.82459e-36	7.01052e-35
GCC1	311.21	138.34	-1.16967	2.69891e-08	7.2913e-08
GCG	3.08026	22.268	2.85385	0.000359448	0.000709603
GCH1	216.427	348.883	0.688861	6.00834e-06	1.38172e-05
GCLC	665.134	238.433	-1.48006	8.75481e-14	3.23291e-13
GCLM	1846.12	946.855	-0.963281	1.17587e-38	1.01177e-37
GCN1	3995.08	2310.08	-0.79028	2.3448e-49	2.5466e-48
GCNT4	856.914	418.402	-1.03426	3.75882e-16	1.54041e-15
GCSH	509.248	1178.13	1.21007	1.95416e-39	1.71363e-38
GDAP1	90.3826	188.967	1.06402	1.12502e-06	2.73266e-06
GDAP2	1650.82	1086.92	-0.602937	3.39907e-16	1.39601e-15
GDF11	237.448	97.7084	-1.28106	2.2064e-10	6.7619e-10
GDNF	12.6673	0	#NAME?	0.000190271	0.000385799
[truncated: 4,305 more rows]

## Sheet: Table S5
Table S5 KEGG enrichment analysis of DEGs (PCV2 vs PCV2+5Aza)
id	Term	Classification_level1	Classification_level2	ListHits	p-value	Enrichment_score	geneID	hyperlink_only_excel
ko03010	Ribosome	Genetic Information Processing	Translation	54	6.3242e-09	2.14587	FAU;LOC100524282;LOC100525692;LOC100623540;LOC100739087;LOC110261249;LOC110262272;MRPL1;MRPL15;MRPL34;RPL10A;RPL10L;RPL11;RPL12;RPL13A;RPL14;RPL15;RPL17;RPL18;RPL22;RPL22L1;RPL23;RPL23A;RPL24;RPL26;RPL26L1;RPL28;RPL29;RPL31;RPL32;RPL34;RPL35;RPL37A;RPL39;RPL4;RPL5;RPL6;RPL7A;RPS10;RPS11;RPS12;RPS14;RPS15A;RPS16;RPS17;RPS19;RPS2;RPS21;RPS24;RPS25;RPS26;RPS27;RPS4X;RPS8	ko03010
ko04060	Cytokine-cytokine receptor interaction	Environmental Information Processing	Signaling molecules and interaction	67	4.80031e-05	1.57575	ACVR1B;AMCF-II;BMPR1B;CCL1;CCL20;CCL22;CCL24;CCL3L1;CCL4;CD40;CD70;CNTF;CSF2;CSF3;CXCL10;CXCL11;CXCL12;CXCL16;CXCL2;CXCL8;CXCL9;EGF;EPO;EPOR;IFNAR1;IFNB1;IFNE;IFNLR1;IL10;IL12B;IL12RB1;IL19;IL1A;IL1B;IL1R2;IL20;IL20RA;IL21R;IL22RA1;IL23A;IL24;IL6;IL7R;INHBE;KDR;KITLG;LIF;LOC100515345;LOC100515857;LOC100525396;LOC110257900;LTB;PDGFA;PDGFD;PDGFRA;PDGFRB;TGFB3;TGFBR1;TGFBR2;TNFRSF13B;TNFRSF1A;TNFRSF…	ko04060
ko04068	FoxO signaling pathway	Environmental Information Processing	Signal transduction	39	0.000288447	1.71542	ARAF;ATG12;BCL6;CCNB1;CCNB2;CCNB3;CCND2;CCNG2;CDKN2B;CDKN2D;CREBBP;EGF;EP300;FBXO25;GADD45B;GADD45G;HOMER3;IL10;IL6;IL7R;IRS1;IRS2;LOC100521447;MAP2K1;MAPK9;NLK;PDPK1;PIK3CG;PIK3R1;PRKAB1;PTEN;SKP2;SMAD3;SMAD4;SOS1;STAT3;TGFB3;TGFBR1;TGFBR2	ko04068
ko04612	Antigen processing and presentation	Organismal Systems	Immune system	21	0.000742132	2.01672	B2M;CALR;CD74;CTSL;CTSS;CTSV;HSP90AB1;HSPA6;LOC100515902;RFX5;RFXANK;RFXAP;SLA-1;SLA-2;SLA-5;SLA-6;SLA-7;SLA-8;SLA-DMB;SLA-DQA1;SLA-DRA	ko04612
ko04630	Jak-STAT signaling pathway	Environmental Information Processing	Signal transduction	42	0.000829499	1.60269	BCL2;CCND2;CNTF;CREBBP;CSF2;CSF3;EP300;EPO;EPOR;FHL1;IFNAR1;IFNB1;IFNE;IFNLR1;IL10;IL12B;IL12RB1;IL19;IL20;IL20RA;IL21R;IL22RA1;IL23A;IL24;IL6;IL7R;JAK3;LIF;LOC110257900;MTOR;MYC;PIAS3;PIAS4;PIK3CG;PIK3R1;PTPN11;SOCS1;SOCS3;SOS1;STAT3;STAT4;STAT5B	ko04630
ko04910	Insulin signaling pathway	Organismal Systems	Endocrine system	38	0.00113081	1.62191	ACACA;ARAF;CBLC;EIF4E;EIF4E1B;EXOC7;FASN;FBP2;GYS1;HK3;IRS1;IRS2;MAP2K1;MAPK9;MKNK2;MTOR;PDPK1;PHKG1;PHKG2;PIK3CG;PIK3R1;PPARGC1A;PPP1R3B;PRKAB1;PRKACB;PRKAR2B;PRKCI;PTPN1;PYGB;RPS6KB1;RPS6KB2;RPTOR;SH2B2;SOCS1;SOCS3;SORBS1;SOS1;SREBF1	ko04910
ko04668	TNF signaling pathway	Environmental Information Processing	Signal transduction	31	0.00114398	1.71754	BCL3;BIRC3;CCL20;CFLAR;CREB3L3;CSF2;CXCL10;CXCL2;EDN1;FADD;FOS;ICAM1;IL1B;IL6;JUNB;LIF;LOC100525396;MAP2K1;MAP2K4;MAPK9;MMP14;PGAM5;PIK3CG;PIK3R1;RIPK3;RPS6KA4;RPS6KA5;SOCS3;TAB1;TNFRSF1A;TRADD	ko04668
ko04110	Cell cycle	Cellular Processes	Cell growth and death	35	0.0012122	1.65305	ANAPC10;ANAPC4;ATR;BUB1B;CCNA2;CCNB1;CCNB2;CCNB3;CCND2;CDC14A;CDC14B;CDC20;CDK1;CDKN2B;CDKN2D;CREBBP;CUL1;EP300;GADD45B;GADD45G;MAD1L1;MAD2L1;MCM6;MYC;ORC3;PCNA;RAD21;RBL1;SKP1;SKP2;SMAD3;SMAD4;TGFB3;YWHAQ;YWHAZ	ko04110
ko00330	Arginine and proline metabolism	Metabolism	Amino acid metabolism	17	0.00153439	2.08415	AGMAT;ALDH1B1;ALDH3A2;ALDH9A1;AOC1;ARG1;AZIN2;CARNS1;CKM;CKMT1A;DAO;LAP3;LOC100520618;LOC110256626;MAOA;NOS2;P4HA1	ko00330
ko00680	Methane metabolism	Metabolism	Energy metabolism	10	0.00445334	2.40086	ACSS2;ALDOB;ENO2;ESD;FBP2;PFKL;PGAM1;PHGDH;SHMT1;SHMT2	ko00680
ko04066	HIF-1 signaling pathway	Environmental Information Processing	Signal transduction	28	0.00605595	1.5974	BCL2;CAMK2B;CREBBP;EDN1;EGF;EGLN3;EIF4E;EIF4E1B;ENO2;EP300;EPO;ERBB2;GAPDH;HK3;IL6;MAP2K1;MIA;MKNK2;MTOR;NOS2;PIK3CG;PIK3R1;PLCG1;RPS6KB1;RPS6KB2;STAT3;TF;VEGFA	ko04066
ko04350	TGF-beta signaling pathway	Environmental Information Processing	Signal transduction	24	0.00711225	1.6463	ACVR1B;BAMBI;BMPR1B;CDKN2B;CREBBP;CUL1;DCN;EP300;FST;ID1;ID2;ID3;INHBE;MYC;RBL1;RPS6KB1;RPS6KB2;SKP1;SMAD3;SMAD4;SP1;TGFB3;TGFBR1;TGFBR2	ko04350
ko04620	Toll-like receptor signaling pathway	Organismal Systems	Immune system	27	0.00760179	1.58751	CCL3L1;CCL4;CD40;CD80;CXCL10;CXCL11;CXCL8;CXCL9;FADD;FOS;IFNAR1;IFNB1;IL12B;IL1B;IL6;IRAK1;IRF7;LBP;LOC100515857;MAP2K1;MAP2K4;MAPK9;PIK3CG;PIK3R1;SPP1;TAB1;TICAM2	ko04620
ko04064	NF-kappa B signaling pathway	Environmental Information Processing	Signal transduction	24	0.00832436	1.62694	BCL2;BCL2A1;BIRC3;BLNK;CCL4;CD40;CFLAR;CXCL12;CXCL8;ERC1;ICAM1;IL1B;IRAK1;LAT;LBP;LTB;PIAS4;PLCG1;PRKCQ;TAB1;TICAM2;TNFRSF1A;TNFSF13B;TRADD	ko04064
ko04012	ErbB signaling pathway	Environmental Information Processing	Signal transduction	24	0.0112545	1.58954	ARAF;AREG;CAMK2B;CBLC;EGF;ERBB2;GAB1;HBEGF;MAP2K1;MAP2K4;MAPK9;MTOR;MYC;NRG3;PAK3;PAK4;PIK3CG;PIK3R1;PLCG1;RPS6KB1;RPS6KB2;SOS1;STAT5B;TGFA	ko04012
ko03013	RNA transport	Genetic Information Processing	Translation	37	0.0138077	1.42131	EEF1A1;EIF1B;EIF2S3;EIF3E;EIF3F;EIF3H;EIF4A2;EIF4E;EIF4E1B;GEMIN7;LOC100522498;NUP160;NUP205;NUP210L;NUP54;NUP85;NXT1;PABPC4L;PAIP1;POP7;PRMT5;PYM1;RPP25;RPP25L;RPP30;RPP38;RPP40;SAP18;SNUPN;SUMO3;THOC2;TPR;TRNT1;UPF1;UPF2;UPF3A;XPO1	ko03013
ko04340	Hedgehog signaling pathway	Environmental Information Processing	Signal transduction	14	0.0138106	1.83338	BCL2;CCND2;CDON;CSNK1G1;CUL1;EVC;EVC2;GLI1;GLI2;GPR161;GRK3;LRP2;PRKACB;SPOPL	ko04340
ko00260	Glycine, serine and threonine metabolism	Metabolism	Amino acid metabolism	13	0.0144381	1.87267	CHDH;DAO;GCAT;GCSH;GLDC;LOC100520329;LOC110256000;MAOA;PGAM1;PHGDH;SHMT1;SHMT2;SRR	ko00260
ko00563	Glycosylphosphatidylinositol(GPI)-anchor biosynthesis	Metabolism	Glycan biosynthesis and metabolism	9	0.020001	2.07434	GPLD1;PIGA;PIGB;PIGH;PIGM;PIGN;PIGO;PIGS;PIGT	ko00563
ko04310	Wnt signaling pathway	Environmental Information Processing	Signal transduction	34	0.0222037	1.39936	APC;AXIN2;BAMBI;CAMK2B;CCND2;CREBBP;CTNNBIP1;CUL1;DAAM2;EP300;FOSL1;FZD1;FZD2;FZD4;LEF1;LOC100624648;MAPK9;MMP7;MYC;NFATC2;NFATC4;NKD2;NLK;NOTUM;PLCB1;PPP3CC;PRKACB;SFRP1;SKP1;SMAD4;SOST;WIF1;WNT10A;WNT8A	ko04310

## Sheet: Table S6
Table S6 Combined analysis of KEGG enriched differential genes (NC vs PCV2 vs PCV2+5-Aza)
ID	Description	GeneRatio	BgRatio	pvalue	p.adjust	qvalue	geneID	Count
ssc04060	Cytokine-cytokine receptor interaction	36/463	273/9050	1.36047e-07	1.36047e-07	2.11532e-05	CCL1/CCL22/CCL4/CD40/CXCL11/CXCL2/CXCL9/IFNLR1/IL19/IL1R2/IL20/IL23A/TNFSF13B/TNFSF15/CCL20/CCL3L1/CD70/CSF2/CXCL10/CXCL8/IL1A/IL1B/IL21R/IL27/IL6/IL7R/LIF/LOC100515857/LOC100525396/IL20RA/LOC100515345/TNFSF18/BMPR1B/IFNB1/IL1RL1/INHBE	36
ssc05323	Rheumatoid arthritis	19/463	93/9050	1.73238e-07	1.73238e-07	2.11532e-05	CXCL2/FOS/IL23A/TNFSF13B/CCL20/CCL3L1/CSF2/CXCL8/ICAM1/IL1A/IL1B/IL6/LOC100515857/LOC100525396/SLA-DQA1/ATP6V0D2/SLA-DRA/VEGFA/ACP5	19
ssc04668	TNF signaling pathway	20/463	111/9050	7.03219e-07	7.03219e-07	5.72445e-05	BIRC3/CXCL2/EDN1/FOS/JUNB/MAP2K1/CCL20/CFLAR/CREB3L3/CSF2/CXCL10/ICAM1/IL1B/IL6/LIF/LOC100525396/RPS6KA5/IFNB1/SOCS3/VEGFD	20
ssc04061	Viral protein interaction with cytokine and cytokine receptor	17/463	85/9050	1.06282e-06	1.06282e-06	6.48881e-05	CCL1/CCL22/CCL4/CXCL11/CXCL2/CXCL9/IL19/IL20/CCL20/CCL3L1/CXCL10/CXCL8/IL6/LOC100515857/LOC100525396/IL20RA/LOC100515345	17
ssc05219	Bladder cancer	11/463	39/9050	2.53878e-06	2.53878e-06	0.000123999	HBEGF/MAP2K1/MYC/CXCL8/DAPK3/RPS6KA5/EGF/ERBB2/VEGFA/DAPK1/RASSF1	11
ssc04020	Calcium signaling pathway	30/463	256/9050	1.72368e-05	1.72368e-05	0.000701566	ADORA2A/CAMK2B/CD38/NOS2/P2RX3/PDGFRB/SLC8A2/ADCY4/DRD1/PDGFA/RYR1/RYR3/ATP2A1/BDKRB2/CACNA1G/EGF/ERBB2/FGF18/GDNF/GRM5/TGFA/VEGFA/ADCY7/ADRB2/CACNA1I/CASQ1/KDR/PLCD3/PPIF/VEGFD	30
ssc05133	Pertussis	13/463	74/9050	8.28942e-05	8.28942e-05	0.00289195	FOS/IL23A/ITGA5/NOS2/C2/C3/C4BPB/C5/CASP1/CXCL8/IL1A/IL1B/IL6	13
ssc05202	Transcriptional misregulation in cancer	22/463	185/9050	0.00018463	0.00018463	0.00563608	BIRC3/CD40/IL1R2/MEIS1/MYC/PML/REL/TMPRSS2/BCL2A1/CSF2/CXCL8/GADD45B/IL6/PDGFA/DUSP6/ETV1/NR4A3/RUNX1T1/RUNX2/SLC45A3/TSPAN7/ETV5	22
ssc04010	MAPK signaling pathway	30/463	295/9050	0.000238814	0.000238814	0.00597311	AREG/CACNA2D2/FOS/MAP2K1/MKNK2/MYC/PDGFRB/DUSP1/EPHA2/GADD45B/HSPA6/IL1A/IL1B/PDGFA/RPS6KA5/CACNA1G/CACNB1/DUSP6/EGF/ERBB2/FGF18/FLNC/GDNF/TGFA/VEGFA/CACNA1I/CACNG2/DUSP4/KDR/VEGFD	30
ssc04620	Toll-like receptor signaling pathway	15/463	104/9050	0.000244589	0.000244589	0.00597311	CCL4/CD40/CXCL11/CXCL9/FOS/IRF7/MAP2K1/CCL3L1/CXCL10/CXCL8/IL1B/IL6/LOC100515857/IFNB1/SPP1	15
ssc04630	JAK-STAT signaling pathway	20/463	167/9050	0.000326759	0.000326759	0.00725436	IFNLR1/IL19/IL20/IL23A/JAK3/MYC/PDGFRB/PIAS3/SOCS1/CSF2/IL21R/IL27/IL6/IL7R/LIF/PDGFA/EGF/IL20RA/IFNB1/SOCS3	20
ssc04062	Chemokine signaling pathway	21/463	182/9050	0.000389706	0.000389706	0.00773311	CCL1/CCL22/CCL4/CXCL11/CXCL2/CXCL9/JAK3/MAP2K1/PREX1/ADCY4/CCL20/CCL3L1/CXCL10/CXCL8/LOC100515857/LOC100525396/VAV3/ELMO1/LOC100515345/PXN/ADCY7	21
ssc04066	HIF-1 signaling pathway	15/463	109/9050	0.000411655	0.000411655	0.00773311	CAMK2B/EDN1/ENO2/MAP2K1/MKNK2/NOS2/EGLN3/GAPDH/IL6/TF/ALDOB/EGF/ERBB2/PFKL/VEGFA	15
ssc04640	Hematopoietic cell lineage	13/463	89/9050	0.000553061	0.000553061	0.00849004	CD38/CD44/CD5/IL1R2/ITGA5/CSF2/IL1A/IL1B/IL6/IL7R/SLA-DQA1/FCER2/SLA-DRA	13
ssc04657	IL-17 signaling pathway	13/463	89/9050	0.000553061	0.000553061	0.00849004	CXCL2/FOS/FOSL1/S100A9/CCL20/CSF2/CXCL10/CXCL8/FOSB/IL1B/IL6/LOC100525396/DEFB1	13
ssc04510	Focal adhesion	22/463	200/9050	0.000556244	0.000556244	0.00849004	ACTG1/BIRC3/ITGA5/MAP2K1/PDGFRB/VASP/EMP1/LAMA3/LAMA4/PDGFA/VAV3/COL6A3/EGF/ERBB2/FLNC/PAK3/PXN/VEGFA/COL4A4/KDR/SPP1/VEGFD	22
ssc05164	Influenza A	19/463	163/9050	0.000642682	0.000642682	0.00923234	ACTG1/IRF7/MAP2K1/NXT1/PML/TMPRSS2/CASP1/CXCL10/CXCL8/ICAM1/IL1A/IL1B/IL6/PABPN1L/SLA-DQA1/SLA-DRA/IFNB1/KPNA7/SOCS3	19
ssc05150	Staphylococcus aureus infection	13/463	92/9050	0.000763837	0.000763837	0.0102301	KRT18/LOC100737113/C2/C3/C5/CFI/ICAM1/KRT15/LOC100737030/SLA-DQA1/DEFB1/DEFB1/SLA-DRA	13
ssc04974	Protein digestion and absorption	14/463	104/9050	0.00079592	0.00079592	0.0102301	COL28A1/CPA1/MEP1B/SLC6A19/SLC8A2/ATP1A2/COL6A3/SLC16A10/SLC36A4/SLC7A7/ACE2/COL15A1/COL4A4/FXYD2	14
ssc00330	Arginine and proline metabolism	9/463	51/9050	0.000989441	0.000989441	0.0120816	AGMAT/LOC110256626/NOS2/AOC1/ARG1/LOC100520618/ALDH1B1/DAO/CARNS1	9
ssc04064	NF-kappa B signaling pathway	14/463	107/9050	0.00105836	0.00105836	0.0123077	BIRC3/BLNK/CCL4/CD40/CXCL2/TNFSF13B/BCL2A1/CFLAR/CXCL8/GADD45B/ICAM1/IL1B/LOC100525396/EDARADD	14
ssc04380	Osteoclast differentiation	15/463	124/9050	0.00160183	0.00160183	0.0177811	BLNK/FOS/FOSL1/JUNB/MAP2K1/SOCS1/FOSB/IL1A/IL1B/SIRPA/LOC100624191/ACP5/GAB2/IFNB1/SOCS3	15
ssc05418	Fluid shear stress and atherosclerosis	16/463	139/9050	0.0019183	0.0019183	0.0203683	ACTG1/EDN1/FOS/IL1R2/LOC100526118/LOC780435/DUSP1/GSTA1/ICAM1/IL1A/IL1B/PDGFA/TRPV4/VEGFA/BMPR1B/KDR	16
ssc00480	Glutathione metabolism	9/463	57/9050	0.00223001	0.00223001	0.0226913	GGCT/GPX3/LOC100526118/LOC780435/CHAC1/GGT5/GPX1/GSTA1/LOC100520618	9
ssc04024	cAMP signaling pathway	22/463	225/9050	0.00260091	0.00260091	0.0254068	ADORA2A/CAMK2B/EDN1/FFAR2/FOS/MAP2K1/SOX9/ADCY4/CREB3L3/DRD1/VAV3/ADCYAP1R1/ATP1A2/ATP2A1/GHSR/GLI1/HTR1B/HTR1D/ADCY7/ADRB2/ARAP3/FXYD2	22
ssc04918	Thyroid hormone synthesis	10/463	73/9050	0.00381291	0.00381291	0.0358135	GPX3/SERPINA7/ADCY4/CREB3L3/GPX1/ATP1A2/LRP2/SLC26A4/ADCY7/FXYD2	10
ssc00140	Steroid hormone biosynthesis	9/463	63/9050	0.00447579	0.00447579	0.0377365	HSD11B1/HSD11B2/AKR1C1/CYP3A46/HSD17B2/CYP11A1/CYP2C33/SRD5A1/CYP7A1	9
ssc04713	Circadian entrainment	12/463	99/9050	0.00448121	0.00448121	0.0377365	CAMK2B/FOS/ADCY4/RPS6KA5/RYR1/RYR3/ADCYAP1R1/CACNA1G/KCNJ3/PER3/ADCY7/CACNA1I	12
ssc05146	Amoebiasis	12/463	99/9050	0.00448121	0.00448121	0.0377365	CXCL2/IL1R2/NOS2/ARG1/CSF2/CXCL8/IL1B/IL6/LAMA3/LAMA4/LOC100525396/COL4A4	12
ssc00260	Glycine, serine and threonine metabolism	7/463	42/9050	0.00498046	0.00498046	0.0397828	LOC100520329/LOC110256000/PHGDH/DAO/GLDC/CHDH/GLYCTK	7
ssc01523	Antifolate resistance	6/463	32/9050	0.00505002	0.00505002	0.0397828	FOLR1/FOLR2/IL1B/IL6/ABCC2/ABCC5	6
ssc05166	Human T-cell leukemia virus 1 infection	21/463	225/9050	0.00553894	0.00553894	0.0422248	CD40/FOS/FOSL1/IL1R2/JAK3/MAP2K1/MMP7/MYC/SLA-7/ADCY4/CREB3L3/CSF2/ICAM1/IL6/SLA-DQA1/EGR1/SLA-DRA/ADCY7/CDKN2B/EGR2/MAD1L1	21
ssc04514	Cell adhesion molecules	16/463	155/9050	0.00571123	0.00571123	0.0422248	CD40/CLDN4/CNTN2/ICAM3/SLA-7/CD274/ICAM1/MADCAM1/SLA-DQA1/CLDN18/CLDN6/CNTNAP1/IGSF11/SLA-DRA/CLDN2/NLGN1	16
ssc00730	Thiamine metabolism	4/463	15/9050	0.00587871	0.00587871	0.0422248	ALPL/AK2/LOC100157453/AK5	4
ssc01521	EGFR tyrosine kinase inhibitor resistance	10/463	78/9050	0.00615471	0.00615471	0.0429442	MAP2K1/PDGFRB/IL6/PDGFA/EGF/ERBB2/TGFA/VEGFA/GAS6/KDR	10
ssc05031	Amphetamine addiction	9/463	67/9050	0.00675512	0.00675512	0.0458242	CAMK2B/DDC/FOS/CREB3L3/DRD1/FOSB/PDYN/ARC/STX1A	9
ssc05340	Primary immunodeficiency	6/463	36/9050	0.00913657	0.00913657	0.060304	BLNK/CD40/JAK3/AIRE/IL7R/CD79A	6
ssc04960	Aldosterone-regulated sodium reabsorption	6/463	37/9050	0.0104465	0.0104465	0.0671352	HSD11B2/SCNN1A/ATP1A2/SCNN1B/FXYD2/IRS1	6
ssc05134	Legionellosis	8/463	60/9050	0.0108742	0.0108742	0.068092	CXCL2/C3/CASP1/CXCL8/HSPA6/IL1B/IL6/LOC100525396	8
ssc04936	Alcoholic liver disease	14/463	140/9050	0.0122502	0.0122502	0.0747909	CXCL2/C2/C3/C5/CXCL8/IL1B/IL6/LOC100525396/SCD5/ALDH1B1/CAMKK2/FASN/IFNB1/PPARGC1A	14
ssc04015	Rap1 signaling pathway	19/463	213/9050	0.0128141	0.0128141	0.0752456	ACTG1/ADORA2A/MAP2K1/PDGFRB/VASP/ADCY4/EPHA2/P2RY1/PDGFA/VAV3/EGF/FGF18/VEGFA/ADCY7/ARAP3/KDR/LPAR1/PRKCI/VEGFD	19
ssc04933	AGE-RAGE signaling pathway in diabetic complications	11/463	100/9050	0.0129409	0.0129409	0.0752456	EDN1/CXCL8/ICAM1/IL1A/IL1B/IL6/EGR1/VEGFA/COL4A4/PLCD3/VEGFD	11
ssc05332	Graft-versus-host disease	6/463	39/9050	0.0134559	0.0134559	0.0764203	SLA-7/IL1A/IL1B/IL6/SLA-DQA1/SLA-DRA	6
ssc05417	Lipid and atherosclerosis	19/463	216/9050	0.0146971	0.0146971	0.0815726	APOA4/CAMK2B/CD40/CXCL2/FOS/IRF7/CASP1/CCL3L1/CXCL8/ERO1A/HSPA6/ICAM1/IL1B/IL6/LOC100515857/LOC100525396/VAV3/ABCG1/IFNB1	19
ssc05410	Hypertrophic cardiomyopathy	10/463	90/9050	0.0162778	0.0162778	0.0883378	ACTG1/CACNA2D2/EDN1/ITGA5/SLC8A2/IL6/ATP2A1/CACNB1/MYL3/CACNG2	10
ssc04915	Estrogen signaling pathway	13/463	132/9050	0.0173765	0.0173765	0.0922506	FOS/HBEGF/KRT18/LOC100737113/MAP2K1/ADCY4/CREB3L3/HSPA6/KRT15/LOC100737030/KCNJ3/TGFA/ADCY7	13
ssc05205	Proteoglycans in cancer	18/463	206/9050	0.0183711	0.0183711	0.0954556	ACTG1/CAMK2B/CD44/HBEGF/HOXD10/ITGA5/MAP2K1/MYC/HPSE/VAV3/DCN/ERBB2/FLNC/FZD2/PXN/VEGFA/FZD1/KDR	18
ssc00790	Folate biosynthesis	5/463	31/9050	0.0193633	0.0193633	0.0985152	ALPL/AKR1C1/CBR1/LOC100157453/MOCOS	5
ssc04261	Adrenergic signaling in cardiomyocytes	14/463	149/9050	0.0201914	0.0201914	0.0986192	CACNA2D2/CAMK2B/SLC8A2/ADCY4/CREB3L3/RPS6KA5/ATP1A2/ATP2A1/CACNB1/MYL3/ADCY7/ADRB2/CACNG2/FXYD2	14
ssc04921	Oxytocin signaling pathway	14/463	149/9050	0.0201914	0.0201914	0.0986192	ACTG1/CACNA2D2/CAMK2B/CD38/FOS/MAP2K1/ADCY4/RYR1/RYR3/CACNB1/CAMKK2/KCNJ3/ADCY7/CACNG2	14
ssc05142	Chagas disease	11/463	108/9050	0.0219412	0.0219412	0.105064	FOS/NOS2/C3/CCL3L1/CFLAR/CXCL8/IL1B/IL6/LOC100515857/BDKRB2/IFNB1	11
ssc05414	Dilated cardiomyopathy	10/463	95/9050	0.0229709	0.0229709	0.10788	ACTG1/CACNA2D2/ITGA5/SLC8A2/ADCY4/ATP2A1/CACNB1/MYL3/ADCY7/CACNG2	10
ssc05215	Prostate cancer	10/463	96/9050	0.0245182	0.0245182	0.11256	IL1R2/MAP2K1/PDGFRB/TMPRSS2/CREB3L3/PDGFA/EGF/ERBB2/TGFA/ETV5	10
ssc00410	beta-Alanine metabolism	5/463	33/9050	0.0248894	0.0248894	0.11256	LOC100520329/LOC110256000/UPB1/ALDH1B1/CARNS1	5
ssc04012	ErbB signaling pathway	9/463	84/9050	0.0272363	0.0272363	0.120499	AREG/CAMK2B/HBEGF/MAP2K1/MYC/EGF/ERBB2/PAK3/TGFA	9
ssc05204	Chemical carcinogenesis - DNA adducts	7/463	58/9050	0.0276317	0.0276317	0.120499	HSD11B1/LOC100526118/LOC780435/CBR1/CYP3A46/GSTA1/CYP2C33	7
ssc04540	Gap junction	9/463	85/9050	0.0291409	0.0291409	0.122056	MAP2K1/PDGFRB/ADCY4/DRD1/PDGFA/EGF/GRM5/ADCY7/LPAR1	9
ssc04911	Insulin secretion	9/463	85/9050	0.0291409	0.0291409	0.122056	CAMK2B/PCLO/ADCY4/CREB3L3/ADCYAP1R1/ATP1A2/ADCY7/FXYD2/STX1A	9
ssc05207	Chemical carcinogenesis - receptor activation	17/463	202/9050	0.0296738	0.0296738	0.122056	DLL4/FOS/LOC100526118/LOC780435/MAP2K1/MYC/ADCY4/CREB3L3/CYP3A46/GSTA1/EGF/FGF18/KLF4/VEGFA/ADCY7/ADRB2/KPNA7	17
ssc04742	Taste transduction	8/463	72/9050	0.0299879	0.0299879	0.122056	P2RX3/ADCY4/P2RY1/SCNN1A/TRPM5/HTR1B/HTR1D/SCNN1B	8
ssc04151	PI3K-Akt signaling pathway	26/463	346/9050	0.0312635	0.0312635	0.125162	AREG/ITGA5/JAK3/MAP2K1/MYC/PDGFRB/CREB3L3/EPHA2/IL6/IL7R/LAMA3/LAMA4/PDGFA/COL6A3/EGF/ERBB2/FGF18/TGFA/VEGFA/COL4A4/IFNB1/IRS1/KDR/LPAR1/SPP1/VEGFD	26
ssc05135	Yersinia infection	13/463	144/9050	0.0328053	0.0328053	0.128796	ACTG1/FOS/ITGA5/MAP2K1/CASP1/CXCL8/IL1B/IL6/VAV3/ELMO1/PXN/RHOG/IFNB1	13
ssc04260	Cardiac muscle contraction	9/463	87/9050	0.0332262	0.0332262	0.128796	CACNA2D2/SLC8A2/ATP1A2/ATP2A1/CACNB1/COX8H/MYL3/CACNG2/FXYD2	9
ssc04621	NOD-like receptor signaling pathway	15/463	175/9050	0.0344107	0.0344107	0.129614	BIRC3/CXCL2/GBP2/IRF7/CASP1/CXCL8/GBP1/IL1B/IL6/LOC100522887/LOC100525396/ANTXR2/DEFB1/IFNB1/NAMPT	15
ssc05030	Cocaine addiction	6/463	48/9050	0.0344985	0.0344985	0.129614	DDC/CREB3L3/DRD1/FOSB/CDK5R1/PDYN	6
ssc05143	African trypanosomiasis	5/463	37/9050	0.0387405	0.0387405	0.138373	ICAM1/IDO1/IL1B/IL6/LAMA4	5
ssc04935	Growth hormone synthesis, secretion and action	11/463	118/9050	0.0387843	0.0387843	0.138373	FOS/JUNB/MAP2K1/SOCS1/ADCY4/CREB3L3/GHSR/ADCY7/GHRHR/IRS1/SOCS3	11
ssc05169	Epstein-Barr virus infection	17/463	209/9050	0.0392258	0.0392258	0.138373	BLNK/CD40/CD44/IRF7/JAK3/MYC/SLA-7/VIM/CXCL10/GADD45B/ICAM1/IL6/ISG15/SLA-DQA1/FCER2/SLA-DRA/IFNB1	17
ssc04623	Cytosolic DNA-sensing pathway	8/463	76/9050	0.0396628	0.0396628	0.138373	CCL4/IRF7/CASP1/CXCL10/IL1B/IL6/TREX1/IFNB1	8
ssc05412	Arrhythmogenic right ventricular cardiomyopathy	8/463	76/9050	0.0396628	0.0396628	0.138373	ACTG1/CACNA2D2/ITGA5/SLC8A2/ATP2A1/CACNB1/DSC2/CACNG2	8
ssc04672	Intestinal immune network for IgA production	6/463	50/9050	0.0410507	0.0410507	0.139236	CD40/TNFSF13B/IL6/MADCAM1/SLA-DQA1/SLA-DRA	6
ssc04979	Cholesterol metabolism	6/463	50/9050	0.0410507	0.0410507	0.139236	ANGPTL4/APOA4/APOH/LIPG/LRP2/CYP7A1	6
ssc04928	Parathyroid hormone synthesis, secretion and action	10/463	105/9050	0.0419521	0.0419521	0.140344	FOS/HBEGF/MAP2K1/ADCY4/CREB3L3/CYP24A1/EGR1/RUNX2/ADCY7/SOST	10
ssc05145	Toxoplasmosis	10/463	106/9050	0.0443061	0.0443061	0.146216	BIRC3/CD40/NOS2/SOCS1/HSPA6/LAMA3/LAMA4/SLA-DQA1/SLA-DRA/PPIF	10
ssc04662	B cell receptor signaling pathway	8/463	79/9050	0.0481524	0.0481524	0.156791	BLNK/CD72/FOS/LOC100519082/MAP2K1/VAV3/LOC100624191/CD79A	8
